# Supplementary material for: Contribution of cryptochromes and photolyases for insect life under sunlight
Source: J Comp Physiol A Neuroethol Sens Neural Behav Physiol. 2023 Jan 6;209(3):373–89. doi: 10.1007/s00359-022-01607-5 (PMC10102093; doi:10.1007/s00359-022-01607-5)
Supplement: Supplementary file 2 — Supplementary file2 (XLSX 80 KB) [file 359_2022_1607_MOESM2_ESM.xlsx]

## Sheet: Sheet1
Class	Subclass	Infraclass	Cohort	Order	Suborder	Infraorder	Superfamily	Family	Subfamily	Tribe	Genus	Subgenus	Species group	Species	English name
Insecta	Pterygota	Palaeoptera		Ephemeroptera	Pisciforma			Baetidae			Cloeon			Cloeon dipterum	mayfly
Insecta	Pterygota	Palaeoptera		Ephemeroptera	Furcatergalia	Scapphodonta		Ephemeridae			Ephemera			Ephemera danica	mayfly
Insecta	Pterygota	Palaeoptera		Odonata	Zygoptera		Coenagrionoidea	Coenagrionidae			Ischnura			Ischnura elegans	blue-tailed damselfly
Insecta	Pterygota	Palaeoptera		Odonata	Epiprocta	Anisoptera	Cavilabiata	Libellulidae			Ladona			Ladona fulva	scarce chaser (dragonfly)
Insecta	Pterygota	Neoptera	Polyneoptera	Orthoptera	Ensifera	Gryllidea	Grylloidea	Gryllidae	Nemobiinae		Dianemobius			Dianemobius nigrofasciatus	band-legged ground cricket
Insecta	Pterygota	Neoptera	Polyneoptera	Orthoptera	Ensifera	Gryllidea	Grylloidea	Gryllidae	Gryllinae		Gryllus			Gryllus bimaculatus	two-spotted cricket
Insecta	Pterygota	Neoptera	Polyneoptera	Orthoptera	Ensifera	Gryllidea	Grylloidea	Gryllidae	Gryllinae		Modicogryllus			Modicogryllus siamensis	cricket
Insecta	Pterygota	Neoptera	Polyneoptera	Orthoptera	Caelifera	Acrididea	Acridoidea	Acrididae	Cyrtacanthacridinae		Schistocerca			Schistocerca nitens	vagrant locust
Insecta	Pterygota	Neoptera	Polyneoptera	Orthoptera	Caelifera	Acrididea	Acridoidea	Acrididae	Cyrtacanthacridinae		Schistocerca			Schistocerca piceifrons	Central American locust
Insecta	Pterygota	Neoptera	Polyneoptera	Orthoptera	Caelifera	Acrididea	Acridoidea	Acrididae	Cyrtacanthacridinae		Schistocerca			Schistocerca serialis cubense	grasshoppers
Insecta	Pterygota	Neoptera	Polyneoptera	Orthoptera	Caelifera	Acrididea	Acridoidea	Acrididae	Cyrtacanthacridinae		Schistocerca			Schistocerca americana	American grasshopper
Insecta	Pterygota	Neoptera	Polyneoptera	Orthoptera	Caelifera	Acrididea	Acridoidea	Acrididae	Cyrtacanthacridinae		Schistocerca			Schistocerca cancellata	South American locust
Insecta	Pterygota	Neoptera	Polyneoptera	Orthoptera	Caelifera	Acrididea	Acridoidea	Acrididae	Cyrtacanthacridinae		Schistocerca			Schistocerca gregaria	desert locust
Insecta	Pterygota	Neoptera	Polyneoptera	Phasmatodea	Timematodea		Timematoidea	Timematidae			Timema			Timema bartmani	Bartman's timema
Insecta	Pterygota	Neoptera	Polyneoptera	Phasmatodea	Timematodea		Timematoidea	Timematidae			Timema			Timema californicum	California timema
Insecta	Pterygota	Neoptera	Polyneoptera	Phasmatodea	Timematodea		Timematoidea	Timematidae			Timema			Timema cristinae	walking sticks
Insecta	Pterygota	Neoptera	Polyneoptera	Phasmatodea	Timematodea		Timematoidea	Timematidae			Timema			Timema douglasi	walking sticks
Insecta	Pterygota	Neoptera	Polyneoptera	Phasmatodea	Timematodea		Timematoidea	Timematidae			Timema			Timema genevievae	Genevieve's timema
Insecta	Pterygota	Neoptera	Polyneoptera	Phasmatodea	Timematodea		Timematoidea	Timematidae			Timema			Timema monikensis	walking sticks
Insecta	Pterygota	Neoptera	Polyneoptera	Phasmatodea	Timematodea		Timematoidea	Timematidae			Timema			Timema poppensis	Pope Valley timema
Insecta	Pterygota	Neoptera	Polyneoptera	Phasmatodea	Timematodea		Timematoidea	Timematidae			Timema			Timema shepardi	Shepard's Timema
Insecta	Pterygota	Neoptera	Polyneoptera	Phasmatodea	Timematodea		Timematoidea	Timematidae			Timema			Timema tahoe	walking sticks
Insecta	Pterygota	Neoptera	Polyneoptera	Blattodea			Blaberoidea	Ectobiidae	Blattellinae		Blattella			Blattella germanica	German cockroach
Insecta	Pterygota	Neoptera	Polyneoptera	Blattodea			Blaberoidea	Blaberidae	Oxyhaloinae		Rhyparobia			Rhyparobia maderae	Madeira cockroach
Insecta	Pterygota	Neoptera	Polyneoptera	Blattodea			Blattoidea	Blattidae	Blattinae		Periplaneta			Periplaneta americana	American cockroach
Insecta	Pterygota	Neoptera	Polyneoptera	Blattodea			Blattoidea	Termopsidae	Termopsinae	Termopsini	Zootermopsis			Zootermopsis nevadensis	Nevada Termite
Insecta	Pterygota	Neoptera	Polyneoptera	Blattodea			Blattoidea	Termitidae	Macrotermitinae		Odontotermes			Odontotermes formosanus	fungus growing termites
Insecta	Pterygota	Neoptera	Polyneoptera	Blattodea			Blattoidea	Rhinotermitidae	Heterotermitinae		Reticulitermes	Planifrontotermes		Reticulitermes chinensis	termites
Insecta	Pterygota	Neoptera	Polyneoptera	Blattodea			Blattoidea	Rhinotermitidae	Coptotermitinae		Coptotermes			Coptotermes formosanus	Formosan subterranean termite
Insecta	Pterygota	Neoptera	Polyneoptera	Blattodea			Blattoidea	Kalotermitidae	Cryptotermitinae		Cryptotermes			Cryptotermes secundus	termites
Insecta	Pterygota	Neoptera	Paraneoptera	Thysanoptera	Terebrantia		Thripoidea	Thripidae	Thripinae		Frankliniella			Frankliniella occidentalis	western flower thrips
Insecta	Pterygota	Neoptera	Paraneoptera	Thysanoptera	Terebrantia		Thripoidea	Thripidae	Thripinae		Thrips			Thrips palmi	melon thrips
Insecta	Pterygota	Neoptera	Paraneoptera	Hemiptera	Sternorrhyncha		Aleyrodoidea	Aleyrodidae	Aleyrodinae		Bemisia			Bemisia tabaci	silverleaf whitefly
Insecta	Pterygota	Neoptera	Paraneoptera	Hemiptera	Sternorrhyncha		Psylloidea	Liviidae			Diaphorina			Diaphorina citri	Asian citrus psyllid
Insecta	Pterygota	Neoptera	Paraneoptera	Hemiptera	Sternorrhyncha	Aphidomorpha	Aphidoidea	Aphididae	Chaitophorinae		Sipha			Sipha flava	yellow sugarcane aphid
Insecta	Pterygota	Neoptera	Paraneoptera	Hemiptera	Sternorrhyncha	Aphidomorpha	Aphidoidea	Aphididae	Lachninae		Cinara			Cinara cedri	Cedar bark aphid
Insecta	Pterygota	Neoptera	Paraneoptera	Hemiptera	Sternorrhyncha	Aphidomorpha	Aphidoidea	Aphididae	Aphidinae	Aphidini	Aphis	Aphis		Aphis glycines	soybean aphid
Insecta	Pterygota	Neoptera	Paraneoptera	Hemiptera	Sternorrhyncha	Aphidomorpha	Aphidoidea	Aphididae	Aphidinae	Aphidini	Aphis	Aphis		Aphis gossypii	cotton aphid
Insecta	Pterygota	Neoptera	Paraneoptera	Hemiptera	Sternorrhyncha	Aphidomorpha	Aphidoidea	Aphididae	Aphidinae	Aphidini	Aphis	Aphis		Aphis craccivora	cowpea aphid
Insecta	Pterygota	Neoptera	Paraneoptera	Hemiptera	Sternorrhyncha	Aphidomorpha	Aphidoidea	Aphididae	Aphidinae	Aphidini	Melanaphis			Melanaphis sacchari	sugarcane aphid
Insecta	Pterygota	Neoptera	Paraneoptera	Hemiptera	Sternorrhyncha	Aphidomorpha	Aphidoidea	Aphididae	Aphidinae	Aphidini	Rhopalosiphum			Rhopalosiphum maidis	corn leaf aphid
Insecta	Pterygota	Neoptera	Paraneoptera	Hemiptera	Sternorrhyncha	Aphidomorpha	Aphidoidea	Aphididae	Aphidinae	Macrosiphini	Myzus			Myzus persicae	green peach aphid
Insecta	Pterygota	Neoptera	Paraneoptera	Hemiptera	Sternorrhyncha	Aphidomorpha	Aphidoidea	Aphididae	Aphidinae	Macrosiphini	Diuraphis			Diuraphis noxia	Russian wheat aphid
Insecta	Pterygota	Neoptera	Paraneoptera	Hemiptera	Sternorrhyncha	Aphidomorpha	Aphidoidea	Aphididae	Aphidinae	Macrosiphini	Acyrthosiphon			Acyrthosiphon pisum	pea aphid
Insecta	Pterygota	Neoptera	Paraneoptera	Hemiptera	Sternorrhyncha	Aphidomorpha	Phylloxeroidea	Adelgidae			Adelges	Gilletteella		Adelges cooleyi	spruce gall adelgid
Insecta	Pterygota	Neoptera	Paraneoptera	Hemiptera	Sternorrhyncha	Aphidomorpha	Phylloxeroidea	Phylloxeridae			Daktulosphaira			Daktulosphaira vitifoliae	grape phylloxera
Insecta	Pterygota	Neoptera	Paraneoptera	Hemiptera	Auchenorrhncha	Fulgoromorpha	Fulgoroidea	Delphacidae	Criomorphinae		Laodelphax			Laodelphax striatella	small brown planthopper
Insecta	Pterygota	Neoptera	Paraneoptera	Hemiptera	Auchenorrhncha	Fulgoromorpha	Fulgoroidea	Delphacidae	Delphacinae		Nilaparvata			Nilaparvata lugens	brown planthopper
Insecta	Pterygota	Neoptera	Paraneoptera	Hemiptera	Auchenorrhyncha	Cicadomorpha	Membracoidea	Cicadellidae	Cicadellinae	Proconiini	Homalodisca			Homalodisca vitripennis	glassy-winged sharpshooter
Insecta	Pterygota	Neoptera	Paraneoptera	Hemiptera	Heteroptera	Cimicomorpha	Cimicoidea	Miridae	Mirinae	Mirini	Apolygus			Apolygus lucorum	true bugs
Insecta	Pterygota	Neoptera	Paraneoptera	Hemiptera	Heteroptera	Cimicomorpha	Cimicoidea	Miridae	Bryocorinae	Dicyphini	Nesidiocoris			Nesidiocoris tenuis	tomato bug
Insecta	Pterygota	Neoptera	Paraneoptera	Hemiptera	Heteroptera	Cimicomorpha	Cimicoidea	Cimicidae			Cimex			Cimex lectularius	bed bug
Insecta	Pterygota	Neoptera	Paraneoptera	Hemiptera	Heteroptera	Pentatomomorpha	Pentatomoidea	Pentatomidae	Pentatominae		Nezara			Nezara viridula	southern green stink bug
Insecta	Pterygota	Neoptera	Paraneoptera	Hemiptera	Heteroptera	Pentatomomorpha	Pentatomoidea	Pentatomidae			Halyomorpha			Halyomorpha halys	brown marmorated stink bug
Insecta	Pterygota	Neoptera	Paraneoptera	Hemiptera	Heteroptera	Pentatomomorpha	Pyrrhocoroidea	Pyrrhocoridae			Pyrrhocoris			Pyrrhocoris apterus	firebug
Insecta	Pterygota	Neoptera	Paraneoptera	Hemiptera	Heteroptera	Pentatomomorpha	Coreoidea	Alydidae			Riptortus			Riptortus pedestris	broad-headed bug
Insecta	Pterygota	Neoptera	Paraneoptera	Phthiraptera	Anoplura			Pediculidae			Pediculus			Pediculus humanus corporis	body louse
Insecta	Pterygota	Neoptera	Endopterygota	Hymenoptera			Tenthredinoidea	Tenthredinidae	Allantinae		Athalia			Athalia rosae	coleseed sawfly
Insecta	Pterygota	Neoptera	Endopterygota	Hymenoptera			Tenthredinoidea	Diprionidae	Diprioninae		Diprion			Diprion similis	white pine sawfly
Insecta	Pterygota	Neoptera	Endopterygota	Hymenoptera			Tenthredinoidea	Diprionidae	Diprioninae		Neodiprion			Neodiprion lecontei	redheaded pine sawfly
Insecta	Pterygota	Neoptera	Endopterygota	Hymenoptera			Tenthredinoidea	Diprionidae	Diprioninae		Neodiprion			Neodiprion fabricii	sawfly
Insecta	Pterygota	Neoptera	Endopterygota	Hymenoptera			Tenthredinoidea	Diprionidae	Diprioninae		Neodiprion			Neodiprion pinetum	white pine sawfly
Insecta	Pterygota	Neoptera	Endopterygota	Hymenoptera			Tenthredinoidea	Diprionidae	Diprioninae		Neodiprion			Neodiprion virginianus	sawfly
Insecta	Pterygota	Neoptera	Endopterygota	Hymenoptera			Cephoidea	Cephidae			Cephus			Cephus cinctus	wheat stem sawfly
Insecta	Pterygota	Neoptera	Endopterygota	Hymenoptera			Orussoidea	Orussidae			Orussus			Orussus abietinus	sawfly
Insecta	Pterygota	Neoptera	Endopterygota	Hymenoptera	Apocrita	Parasitoida	Chalcidoidea	Agaonidae	Agaoninae		Ceratosolen			Ceratosolen solmsi marchali	fig wasp
Insecta	Pterygota	Neoptera	Endopterygota	Hymenoptera	Apocrita	Parasitoida	Chalcidoidea	Pteromalidae	Pteromalinae		Nasonia			Nasonia vitripennis	jewel wasp
Insecta	Pterygota	Neoptera	Endopterygota	Hymenoptera	Apocrita	Parasitoida	Chalcidoidea	Pteromalidae	Pteromalinae		Trichomalopsis			Trichomalopsis sarcophagae	wasp
Insecta	Pterygota	Neoptera	Endopterygota	Hymenoptera	Apocrita	Parasitoida	Chalcidoidea	Encyrtidae	Encyrtinae		Copidosoma			Copidosoma floridanum	parasitoid wasp
Insecta	Pterygota	Neoptera	Endopterygota	Hymenoptera	Apocrita	Parasitoida	Chalcidoidea	Trichogrammatidae			Trichogramma			Trichogramma pretiosum	wasp
Insecta	Pterygota	Neoptera	Endopterygota	Hymenoptera	Apocrita	Parasitoida	Chalcidoidea	Trichogrammatidae			Trichogramma			Trichogramma brassicae	wasp
Insecta	Pterygota	Neoptera	Endopterygota	Hymenoptera	Apocrita	Parasitoida	Ichneumonoidea	Ichneumonidae	Campopleginae		Venturia			Venturia canescens	ichneumon wasp
Insecta	Pterygota	Neoptera	Endopterygota	Hymenoptera	Apocrita	Parasitoida	Ichneumonoidea	Braconidae	Opiinae		Fopius			Fopius arisanus	parasitoid wasp
Insecta	Pterygota	Neoptera	Endopterygota	Hymenoptera	Apocrita	Parasitoida	Ichneumonoidea	Braconidae	Microgastrinae		Microplitis			Microplitis demolitor	parasitoid wasp
Insecta	Pterygota	Neoptera	Endopterygota	Hymenoptera	Apocrita	Parasitoida	Ichneumonoidea	Braconidae	Aphidiinae		Aphidius			Aphidius gifuensis	parasitoid wasp
Insecta	Pterygota	Neoptera	Endopterygota	Hymenoptera	Apocrita	Parasitoida	Ichneumonoidea	Braconidae	Cheloninae		Chelonus			Chelonus insularis	parasitoid wasp
Insecta	Pterygota	Neoptera	Endopterygota	Hymenoptera	Apocrita	Parasitoida	Ichneumonoidea	Braconidae	Microgastrinae		Cotesia			Cotesia congregata	parasitoid wasp
Insecta	Pterygota	Neoptera	Endopterygota	Hymenoptera	Apocrita	Parasitoida	Ichneumonoidea	Braconidae	Microgastrinae		Cotesia			Cotesia glomerata	white butterfly parasite
Insecta	Pterygota	Neoptera	Endopterygota	Hymenoptera	Apocrita	Parasitoida	Ichneumonoidea	Braconidae	Opiinae		Diachasma			Diachasma alloeum	parasitoid wasp
Insecta	Pterygota	Neoptera	Endopterygota	Hymenoptera	Apocrita	Parasitoida	Cynipoidea	Cynipidae	Cynipinae	Cynipini	Belonocnema			Belonocnema kinseyi
Insecta	Pterygota	Neoptera	Endopterygota	Hymenoptera	Apocrita	Parasitoida	Cynipoidea	Figitidae	Eucoilinae		Leptopilina			Leptopilina heterotoma	parasitoid wasp
Insecta	Pterygota	Neoptera	Endopterygota	Hymenoptera	Apocrita	Aculeata	Vespoidea	Vespidae	Polistinae	Polistini	Polistes			Polistes dominula	European paper wasp
Insecta	Pterygota	Neoptera	Endopterygota	Hymenoptera	Apocrita	Aculeata	Vespoidea	Vespidae	Polistinae	Polistini	Polistes			Polistes canadensis	red paper wasp
Insecta	Pterygota	Neoptera	Endopterygota	Hymenoptera	Apocrita	Aculeata	Vespoidea	Vespidae	Polistinae	Polistini	Polistes			Polistes exclamans	Guinea paper wasp
Insecta	Pterygota	Neoptera	Endopterygota	Hymenoptera	Apocrita	Aculeata	Vespoidea	Vespidae	Polistinae	Polistini	Polistes			Polistes fuscatus	common paper wasp
Insecta	Pterygota	Neoptera	Endopterygota	Hymenoptera	Apocrita	Aculeata	Vespoidea	Vespidae	Polistinae	Mischocyttarini	Mischocyttarus			Mischocyttarus mexicanus	New World paper wasp
Insecta	Pterygota	Neoptera	Endopterygota	Hymenoptera	Apocrita	Aculeata	Vespoidea	Vespidae	Vespinae		Vespa			Vespa mandarinia	Asian giant hornet
Insecta	Pterygota	Neoptera	Endopterygota	Hymenoptera	Apocrita	Aculeata	Vespoidea	Vespidae	Vespinae		Vespa			Vespa velutina	Asian hornet
Insecta	Pterygota	Neoptera	Endopterygota	Hymenoptera	Apocrita	Aculeata	Vespoidea	Vespidae	Vespinae		Vespa			Vespa crabro	European hornet
Insecta	Pterygota	Neoptera	Endopterygota	Hymenoptera	Apocrita	Aculeata	Vespoidea	Vespidae	Vespinae		Vespula			Vespula germanica	German yellowjacket
Insecta	Pterygota	Neoptera	Endopterygota	Hymenoptera	Apocrita	Aculeata	Vespoidea	Vespidae	Vespinae		Vespula			Vespula pensylvanica	western yellowjacket
Insecta	Pterygota	Neoptera	Endopterygota	Hymenoptera	Apocrita	Aculeata	Vespoidea	Vespidae	Vespinae		Vespula			Vespula vulgaris	common wasp
Insecta	Pterygota	Neoptera	Endopterygota	Hymenoptera	Apocrita	Aculeata	Apoidea	Apidae	Apinae	Apini	Apis			Apis mellifera	honey bee
Insecta	Pterygota	Neoptera	Endopterygota	Hymenoptera	Apocrita	Aculeata	Apoidea	Apidae	Apinae	Apini	Apis			Apis cerana	Asiatic honeybee
Insecta	Pterygota	Neoptera	Endopterygota	Hymenoptera	Apocrita	Aculeata	Apoidea	Apidae	Apinae	Apini	Apis			Apis dorsata	giant honeybee
Insecta	Pterygota	Neoptera	Endopterygota	Hymenoptera	Apocrita	Aculeata	Apoidea	Apidae	Apinae	Apini	Apis			Apis florea	little honeybee
Insecta	Pterygota	Neoptera	Endopterygota	Hymenoptera	Apocrita	Aculeata	Apoidea	Apidae	Apinae	Apini	Apis			Apis laboriosa	giant Himalayan honeybee
Insecta	Pterygota	Neoptera	Endopterygota	Hymenoptera	Apocrita	Aculeata	Apoidea	Apidae	Apinae	Bombini	Bombus	Bombus		Bombus affinis	rusty patched bumble bee
Insecta	Pterygota	Neoptera	Endopterygota	Hymenoptera	Apocrita	Aculeata	Apoidea	Apidae	Apinae	Bombini	Bombus	Bombus		Bombus terrestris	buff-tailed bumblebee
Insecta	Pterygota	Neoptera	Endopterygota	Hymenoptera	Apocrita	Aculeata	Apoidea	Apidae	Apinae	Bombini	Bombus	Melanobombus		Bombus pyrosoma	bumble bee (Central Asia)
Insecta	Pterygota	Neoptera	Endopterygota	Hymenoptera	Apocrita	Aculeata	Apoidea	Apidae	Apinae	Bombini	Bombus	Pyrobombus		Bombus huntii	Hunt´s bumblebee
Insecta	Pterygota	Neoptera	Endopterygota	Hymenoptera	Apocrita	Aculeata	Apoidea	Apidae	Apinae	Bombini	Bombus	Pyrobombus		Bombus vancouverensis nearcticus	eusocial bumblebee
Insecta	Pterygota	Neoptera	Endopterygota	Hymenoptera	Apocrita	Aculeata	Apoidea	Apidae	Apinae	Bombini	Bombus	Pyrobombus		Bombus impatiens	common eastern bumble bee
Insecta	Pterygota	Neoptera	Endopterygota	Hymenoptera	Apocrita	Aculeata	Apoidea	Apidae	Apinae	Bombini	Bombus	Pyrobombus		Bombus vosnesenskii	yellow-faced bumblebee
Insecta	Pterygota	Neoptera	Endopterygota	Hymenoptera	Apocrita	Aculeata	Apoidea	Apidae	Apinae	Euglossini	Eufriesea			Eufriesea mexicana	orchid bees
Insecta	Pterygota	Neoptera	Endopterygota	Hymenoptera	Apocrita	Aculeata	Apoidea	Apidae	Apinae	Anthophorini	Habropoda			Habropoda laboriosa	southeastern blueberry bee
Insecta	Pterygota	Neoptera	Endopterygota	Hymenoptera	Apocrita	Aculeata	Apoidea	Apidae	Apinae	Meliponini	Melipona			Melipona quadrifasciata	stingless bees
Insecta	Pterygota	Neoptera	Endopterygota	Hymenoptera	Apocrita	Aculeata	Apoidea	Apidae	Apinae	Meliponini	Heterotrigona			Heterotrigona itama	stingless bees
Insecta	Pterygota	Neoptera	Endopterygota	Hymenoptera	Apocrita	Aculeata	Apoidea	Apidae	Xylocopinae	Ceratinini	Ceratina		Zadontomerus	Ceratina calcarata	spurred ceratina (a species of carpenter bees)
Insecta	Pterygota	Neoptera	Endopterygota	Hymenoptera	Apocrita	Aculeata	Apoidea	Apidae	Apinae	Meliponini	Frieseomelitta			Frieseomelitta varia	abelha marmelada-amarela (yellow marmalade bee)
Insecta	Pterygota	Neoptera	Endopterygota	Hymenoptera	Apocrita	Aculeata	Apoidea	Megachilidae	Megachilinae	Megachilini	Megachile			Megachile rotundata	alfalfa leafcutting bee
Insecta	Pterygota	Neoptera	Endopterygota	Hymenoptera	Apocrita	Aculeata	Apoidea	Megachilidae	Megachilinae	Osmiini	Osmia			Osmia bicornis bicornis	red mason bee
Insecta	Pterygota	Neoptera	Endopterygota	Hymenoptera	Apocrita	Aculeata	Apoidea	Megachilidae	Megachilinae	Osmiini	Osmia			Osmia lignaria	orchard mason bee
Insecta	Pterygota	Neoptera	Endopterygota	Hymenoptera	Apocrita	Aculeata	Apoidea	Halictidae	Rophitinae		Dufourea			Dufourea novaeangliae	solitary sweat bees
Insecta	Pterygota	Neoptera	Endopterygota	Hymenoptera	Apocrita	Aculeata	Apoidea	Halictidae	Nomiinae		Nomia	Acunomia		Nomia melanderi	Alkali bee
Insecta	Pterygota	Neoptera	Endopterygota	Hymenoptera	Apocrita	Aculeata	Apoidea	Halictidae	Halictinae	Augochlorini	Megalopta			Megalopta genalis	sweat bees
Insecta	Pterygota	Neoptera	Endopterygota	Hymenoptera	Apocrita	Aculeata	Apoidea	Colletidae	Colletinae		Colletes			Colletes gigas	Plasterer bee
Insecta	Pterygota	Neoptera	Endopterygota	Hymenoptera	Apocrita	Aculeata	Apoidea	Ampulicidae		Ampulicini	Ampulex			Ampulex compressa	jewel wasp
Insecta	Pterygota	Neoptera	Endopterygota	Hymenoptera	Apocrita	Aculeata	Formicoidea	Formicidae	Dolichoderinae		Linepithema			Linepithema humile	Argentine ant
Insecta	Pterygota	Neoptera	Endopterygota	Hymenoptera	Apocrita	Aculeata	Formicoidea	Formicidae	Dorylinae		Ooceraea			Ooceraea biroi	clonal raider ant
Insecta	Pterygota	Neoptera	Endopterygota	Hymenoptera	Apocrita	Aculeata	Formicoidea	Formicidae	Dorylinae		Eciton			Eciton burchellii	New World army ant
Insecta	Pterygota	Neoptera	Endopterygota	Hymenoptera	Apocrita	Aculeata	Formicoidea	Formicidae	Pseudomyrmecinae		Pseudomyrmex			Pseudomyrmex gracilis	graceful twig ant
Insecta	Pterygota	Neoptera	Endopterygota	Hymenoptera	Apocrita	Aculeata	Formicoidea	Formicidae	Ponerinae	Ponerini	Dinoponera			Dinoponera quadriceps	giant ants
Insecta	Pterygota	Neoptera	Endopterygota	Hymenoptera	Apocrita	Aculeata	Formicoidea	Formicidae	Ponerinae	Ponerini	Odontomachus			Odontomachus brunneus	trap-jaw ants
Insecta	Pterygota	Neoptera	Endopterygota	Hymenoptera	Apocrita	Aculeata	Formicoidea	Formicidae	Ponerinae	Ponerini	Harpegnathos			Harpegnathos saltator	Indian jumping ant (Jerdon's jumping ant)
Insecta	Pterygota	Neoptera	Endopterygota	Hymenoptera	Apocrita	Aculeata	Formicoidea	Formicidae	Formicinae	Camponotini	Camponotus			Camponotus floridanus	Florida carpenter ant
Insecta	Pterygota	Neoptera	Endopterygota	Hymenoptera	Apocrita	Aculeata	Formicoidea	Formicidae	Formicinae	Lasiini	Lasius	Lasius		Lasius niger	common black ant
Insecta	Pterygota	Neoptera	Endopterygota	Hymenoptera	Apocrita	Aculeata	Formicoidea	Formicidae	Formicinae	Lasiini	Nylanderia			Nylanderia fulva	Rasberry crazy ant
Insecta	Pterygota	Neoptera	Endopterygota	Hymenoptera	Apocrita	Aculeata	Formicoidea	Formicidae	Formicinae	Formicini	Formica			Formica exsecta	excised wood ant
Insecta	Pterygota	Neoptera	Endopterygota	Hymenoptera	Apocrita	Aculeata	Formicoidea	Formicidae	Formicinae	Formicini	Cataglyphis			Cataglyphis hispanica	desert ants
Insecta	Pterygota	Neoptera	Endopterygota	Hymenoptera	Apocrita	Aculeata	Formicoidea	Formicidae	Myrmicinae	Attini	Acromyrmex			Acromyrmex echinatior	Panamanian leafcutter ant
Insecta	Pterygota	Neoptera	Endopterygota	Hymenoptera	Apocrita	Aculeata	Formicoidea	Formicidae	Myrmicinae	Attini	Acromyrmex			Acromyrmex charruanus	social parasitic ant
Insecta	Pterygota	Neoptera	Endopterygota	Hymenoptera	Apocrita	Aculeata	Formicoidea	Formicidae	Myrmicinae	Attini	Acromyrmex			Acromyrmex heyeri	leafcutter ants
Insecta	Pterygota	Neoptera	Endopterygota	Hymenoptera	Apocrita	Aculeata	Formicoidea	Formicidae	Myrmicinae	Attini	Acromyrmex			Acromyrmex insinuator	social parasitic ant
Insecta	Pterygota	Neoptera	Endopterygota	Hymenoptera	Apocrita	Aculeata	Formicoidea	Formicidae	Myrmicinae	Attini	Atta			Atta cephalotes	leafcutter ants
Insecta	Pterygota	Neoptera	Endopterygota	Hymenoptera	Apocrita	Aculeata	Formicoidea	Formicidae	Myrmicinae	Attini	Atta			Atta colombica	leafcutter ants
Insecta	Pterygota	Neoptera	Endopterygota	Hymenoptera	Apocrita	Aculeata	Formicoidea	Formicidae	Myrmicinae	Attini	Cyphomyrmex			Cyphomyrmex costatus	fungus-farming ants
Insecta	Pterygota	Neoptera	Endopterygota	Hymenoptera	Apocrita	Aculeata	Formicoidea	Formicidae	Myrmicinae	Attini	Pseudoatta			Pseudoatta argentina	inquilinistic ants
Insecta	Pterygota	Neoptera	Endopterygota	Hymenoptera	Apocrita	Aculeata	Formicoidea	Formicidae	Myrmicinae	Attini	Trachymyrmex			Trachymyrmex cornetzi	fungus-farming ants
Insecta	Pterygota	Neoptera	Endopterygota	Hymenoptera	Apocrita	Aculeata	Formicoidea	Formicidae	Myrmicinae	Attini	Trachymyrmex			Trachymyrmex septentrionalis	fungus-farming ants
Insecta	Pterygota	Neoptera	Endopterygota	Hymenoptera	Apocrita	Aculeata	Formicoidea	Formicidae	Myrmicinae	Attini	Trachymyrmex			Trachymyrmex zeteki	fungus-farming ants
Insecta	Pterygota	Neoptera	Endopterygota	Hymenoptera	Apocrita	Aculeata	Formicoidea	Formicidae	Myrmicinae	Solenopsidini	Monomorium			Monomorium pharaonis	pharaoh ant
Insecta	Pterygota	Neoptera	Endopterygota	Hymenoptera	Apocrita	Aculeata	Formicoidea	Formicidae	Myrmicinae	Solenopsidini	Solenopsis			Solenopsis invicta	red fire ant
Insecta	Pterygota	Neoptera	Endopterygota	Hymenoptera	Apocrita	Aculeata	Formicoidea	Formicidae	Myrmicinae	Crematogastrini	Temnothorax			Temnothorax curvispinosus	forest ants
Insecta	Pterygota	Neoptera	Endopterygota	Hymenoptera	Apocrita	Aculeata	Formicoidea	Formicidae	Myrmicinae	Crematogastrini	Temnothorax			Temnothorax longispinosus	forest ants
Insecta	Pterygota	Neoptera	Endopterygota	Hymenoptera	Apocrita	Aculeata	Formicoidea	Formicidae	Myrmicinae	Stenammini	Vollenhovia			Vollenhovia emeryi	ants
Insecta	Pterygota	Neoptera	Endopterygota	Hymenoptera	Apocrita	Aculeata	Formicoidea	Formicidae	Myrmicinae	Blepharidattini	Wasmannia			Wasmannia auropunctata	little fire ant
Insecta	Pterygota	Neoptera	Endopterygota	Hymenoptera	Apocrita	Aculeata	Formicoidea	Formicidae	Myrmicinae	Pogonomyrmecini	Pogonomyrmex			Pogonomyrmex barbatus	red harvester ant
Insecta	Pterygota	Neoptera	Endopterygota	Neuroptera	Hemerobiiformia			Chrysopidae	Chrysopinae		Chrysoperla			Chrysoperla carnea	common green lacewings
Insecta	Pterygota	Neoptera	Endopterygota	Coleoptera	Polyphaga	Staphyliniformia	Staphylinoidea	Silphidae	Nicrophorinae		Nicrophorus			Nicrophorus vespilloides	burying beetle
Insecta	Pterygota	Neoptera	Endopterygota	Coleoptera	Polyphaga	Scarabaeiformia	Scarabaeoidea	Scarabaeidae	Scarabaeinae		Onthophagus			Onthophagus taurus	taurus scarab
Insecta	Pterygota	Neoptera	Endopterygota	Coleoptera	Polyphaga	Scarabaeiformia	Scarabaeoidea	Scarabaeidae	Dynastinae		Oryctes			Oryctes borbonicus	rhinoceros beetles
Insecta	Pterygota	Neoptera	Endopterygota	Coleoptera	Polyphaga	Scarabaeiformia	Scarabaeoidea	Scarabaeidae	Melolonthinae		Holotrichia			Holotrichia oblita	scarab beetles
Insecta	Pterygota	Neoptera	Endopterygota	Coleoptera	Polyphaga	Elateriformia	Buprestoidea	Buprestidae	Agrilinae		Agrilus			Agrilus planipennis	emerald ash borer
Insecta	Pterygota	Neoptera	Endopterygota	Coleoptera	Polyphaga	Elateriformia	Elateroidea	Lampyridae	Lampyrinae		Photinus			Photinus pyralis	common eastern firefly
Insecta	Pterygota	Neoptera	Endopterygota	Coleoptera	Polyphaga	Elateriformia	Elateroidea	Lampyridae	Lampyrinae		Lamprigera			Lamprigera yunnana	fireflies
Insecta	Pterygota	Neoptera	Endopterygota	Coleoptera	Polyphaga	Elateriformia	Elateroidea	Lampyridae	Luciolinae		Abscondita			Abscondita terminalis	fireflies, aka: Lucicola terminalis
Insecta	Pterygota	Neoptera	Endopterygota	Coleoptera	Polyphaga	Elateriformia	Elateroidea	Elateridae	Agrypninae	Pyrophorini	Ignelater			Ignelater luminosus	cucubano (a species of click beetle)
Insecta	Pterygota	Neoptera	Endopterygota	Coleoptera	Polyphaga	Cucujiformia	Tenebrionoidea	Tenebrionidae			Tribolium			Tribolium castaneum	red flour beetle
Insecta	Pterygota	Neoptera	Endopterygota	Coleoptera	Polyphaga	Cucujiformia	Tenebrionoidea	Tenebrionidae			Tribolium			Tribolium madens	black flour beetle
Insecta	Pterygota	Neoptera	Endopterygota	Coleoptera	Polyphaga	Cucujiformia	Tenebrionoidea	Tenebrionidae	Tenebrioninae		Tenebrio			Tenebrio molitor	yellow mealworm
Insecta	Pterygota	Neoptera	Endopterygota	Coleoptera	Polyphaga	Cucujiformia	Tenebrionoidea	Tenebrionidae	Pimeliinae		Asbolus			Asbolus verrucosus	desert ironclad beetle
Insecta	Pterygota	Neoptera	Endopterygota	Coleoptera	Polyphaga	Cucujiformia	Cucujoidea	Nitidulidae	Nitidulinae		Aethina			Aethina tumida	small hive beetle
Insecta	Pterygota	Neoptera	Endopterygota	Coleoptera	Polyphaga	Cucujiformia	Cucujoidea	Nitidulidae	Meligethinae		Brassicogethes			Brassicogethes aeneus	common pollen beetle
Insecta	Pterygota	Neoptera	Endopterygota	Coleoptera	Polyphaga	Cucujiformia	Cucujoidea	Coccinellidae	Coccinellinae	Coccinellini	Coccinella			Coccinella septempunctata	seven-spotted ladybird
Insecta	Pterygota	Neoptera	Endopterygota	Coleoptera	Polyphaga	Cucujiformia	Cucujoidea	Coccinellidae	Coccinellinae	Coccinellini	Harmonia			Harmonia axyridis	Asian ladybeetle
Insecta	Pterygota	Neoptera	Endopterygota	Coleoptera	Polyphaga	Cucujiformia	Chrysomeloidea	Chrysomelidae	Chrysomelinae	Chrysomelini	Phaedon			Phaedon cochleariae	mustard beetle
Insecta	Pterygota	Neoptera	Endopterygota	Coleoptera	Polyphaga	Cucujiformia	Chrysomeloidea	Chrysomelidae	Chrysomelinae	Doryphorini	Leptinotarsa			Leptinotarsa decemlineata	Colorado potato beetle
Insecta	Pterygota	Neoptera	Endopterygota	Coleoptera	Polyphaga	Cucujiformia	Chrysomeloidea	Chrysomelidae	Galerucinae	Alticini	Phyllotreta			Phyllotreta striolata	striped flea beetle
Insecta	Pterygota	Neoptera	Endopterygota	Coleoptera	Polyphaga	Cucujiformia	Chrysomeloidea	Chrysomelidae	Galerucinae	Alticini	Psylliodes			Psylliodes chrysocephala	cabbage-stem flea beetle
Insecta	Pterygota	Neoptera	Endopterygota	Coleoptera	Polyphaga	Cucujiformia	Chrysomeloidea	Chrysomelidae	Galerucinae	Luperini	Diabrotica			Diabrotica virgifera virgifera	western corn rootworm
Insecta	Pterygota	Neoptera	Endopterygota	Coleoptera	Polyphaga	Cucujiformia	Chrysomeloidea	Chrysomelidae	Galerucinae	Luperini	Diabrotica			Diabrotica balteata	banded cucumber beetle
Insecta	Pterygota	Neoptera	Endopterygota	Coleoptera	Polyphaga	Cucujiformia	Chrysomeloidea	Chrysomelidae	Chrysomelinae	Chrysomelini	Gonioctena			Gonioctena quinquepunctata	leaf beetles
Insecta	Pterygota	Neoptera	Endopterygota	Coleoptera	Polyphaga	Cucujiformia	Chrysomeloidea	Chrysomelidae	Bruchinae	Bruchini	Callosobruchus			Callosobruchus maculatus	cowpea weevil
Insecta	Pterygota	Neoptera	Endopterygota	Coleoptera	Polyphaga	Cucujiformia	Chrysomeloidea	Chrysomelidae	Chrysomelinae	Chrysomelini	Colaphellus			Colaphellus bowringi	cabbage beetle
Insecta	Pterygota	Neoptera	Endopterygota	Coleoptera	Polyphaga	Cucujiformia	Chrysomeloidea	Cerambycidae	Lamiinae	Lamiini	Anoplophora			Anoplophora glabripennis	Asian longhorned beetle
Insecta	Pterygota	Neoptera	Endopterygota	Coleoptera	Polyphaga	Cucujiformia	Curculionoidea	Curculionidae	Curculioninae	Anthonomini	Anthonomus			Anthonomus grandis	boll weevil
Insecta	Pterygota	Neoptera	Endopterygota	Coleoptera	Polyphaga	Cucujiformia	Curculionoidea	Curculionidae	Ceutorhynchinae		Ceutorhynchus			Ceutorhynchus assimilis	cabbage seed weevil
Insecta	Pterygota	Neoptera	Endopterygota	Coleoptera	Polyphaga	Cucujiformia	Curculionoidea	Curculionidae	Dryophthorinae		Sitophilus			Sitophilus oryzae	rice weevil
Insecta	Pterygota	Neoptera	Endopterygota	Coleoptera	Polyphaga	Cucujiformia	Curculionoidea	Curculionidae	Dryophthorinae		Rhynchophorus			Rhynchophorus ferrugineus	Asian palm weevil
Insecta	Pterygota	Neoptera	Endopterygota	Coleoptera	Polyphaga	Cucujiformia	Curculionoidea	Curculionidae	Scolytinae		Dendroctonus			Dendroctonus ponderosae	mountain pine beetle
Insecta	Pterygota	Neoptera	Endopterygota	Diptera	Nematocera	Culicomorpha	Culicoidea	Chironomoidea	Orthocladiinae		Clunio			Clunio marinus	marine midge
Insecta	Pterygota	Neoptera	Endopterygota	Diptera	Nematocera	Culicomorpha	Culicoidea	Chironomoidea	Chironominae	Chironomini	Polypedilum	Polypedilum		Polypedilum vanderplanki	sleeping chironomid
Insecta	Pterygota	Neoptera	Endopterygota	Diptera	Nematocera	Culicomorpha	Culicoidea	Chironomoidea	Chironominae	Chironomini	Chironomus			Chironomus riparius	Chironomus thummi
Insecta	Pterygota	Neoptera	Endopterygota	Diptera	Nematocera	Culicomorpha	Culicoidea	Culicidae	Anophelinae		Anopheles	Nyssorhynchus		Anopheles albimanus	malaria mosquitos
Insecta	Pterygota	Neoptera	Endopterygota	Diptera	Nematocera	Culicomorpha	Culicoidea	Culicidae	Anophelinae		Anopheles	Nyssorhynchus	darlingi group	Anopheles darlingi	American malaria mosquito
Insecta	Pterygota	Neoptera	Endopterygota	Diptera	Nematocera	Culicomorpha	Culicoidea	Culicidae	Anophelinae		Anopheles	Cellia		Anopheles arabiensis	malaria mosquitos
Insecta	Pterygota	Neoptera	Endopterygota	Diptera	Nematocera	Culicomorpha	Culicoidea	Culicidae	Anophelinae		Anopheles	Cellia		Anopheles coluzzii	malaria mosquitos
Insecta	Pterygota	Neoptera	Endopterygota	Diptera	Nematocera	Culicomorpha	Culicoidea	Culicidae	Anophelinae		Anopheles	Cellia		Anopheles merus	malaria mosquitos
Insecta	Pterygota	Neoptera	Endopterygota	Diptera	Nematocera	Culicomorpha	Culicoidea	Culicidae	Anophelinae		Anopheles	Cellia		Anopheles maculipalpis	mosquitos
Insecta	Pterygota	Neoptera	Endopterygota	Diptera	Nematocera	Culicomorpha	Culicoidea	Culicidae	Anophelinae		Anopheles	Cellia		Anopheles stephensi	Asian malaria mosquito
Insecta	Pterygota	Neoptera	Endopterygota	Diptera	Nematocera	Culicomorpha	Culicoidea	Culicidae	Anophelinae		Anopheles	Cellia		Anopheles gambiae	African malaria mosquito
Insecta	Pterygota	Neoptera	Endopterygota	Diptera	Nematocera	Culicomorpha	Culicoidea	Culicidae	Anophelinae		Anopheles	Cellia	funestus group	Anopheles funestus	African malaria mosquito
Insecta	Pterygota	Neoptera	Endopterygota	Diptera	Nematocera	Culicomorpha	Culicoidea	Culicidae	Anophelinae		Anopheles	Anopheles	hyrcanus group	Anopheles sinensis	malaria mosquitos
Insecta	Pterygota	Neoptera	Endopterygota	Diptera	Nematocera	Culicomorpha	Culicoidea	Culicidae	Anophelinae		Anopheles	Nyssorhynchus	oswaldoi group	Anopheles aquasalis	mosquitos
Insecta	Pterygota	Neoptera	Endopterygota	Diptera	Nematocera	Culicomorpha	Culicoidea	Culicidae	Culicinae	Aedini	Aedes	Stegomyia		Aedes aegypti	yellow fever mosquito
Insecta	Pterygota	Neoptera	Endopterygota	Diptera	Nematocera	Culicomorpha	Culicoidea	Culicidae	Culicinae	Aedini	Aedes	Stegomyia		Aedes albopictus	Asian tiger mosquito
Insecta	Pterygota	Neoptera	Endopterygota	Diptera	Nematocera	Culicomorpha	Culicoidea	Culicidae	Culicinae	Culicini	Culex	Culex		Culex pipiens	common house mosquito
Insecta	Pterygota	Neoptera	Endopterygota	Diptera	Nematocera	Culicomorpha	Culicoidea	Culicidae	Culicinae	Culicini	Culex	Culex		Culex pipiens molestus	London Underground mosquito
Insecta	Pterygota	Neoptera	Endopterygota	Diptera	Nematocera	Culicomorpha	Culicoidea	Culicidae	Culicinae	Culicini	Culex	Culex		Culex pipiens pallens	Northern China house mosquito
Insecta	Pterygota	Neoptera	Endopterygota	Diptera	Nematocera	Culicomorpha	Culicoidea	Culicidae	Culicinae	Culicini	Culex	Culex		Culex quinquefasciatus	southern house mosquito
Insecta	Pterygota	Neoptera	Endopterygota	Diptera	Nematocera	Bibionomorpha	Sciaroidea	Sciaridae			Bradysia			Bradysia coprophila	darkwinged fungus gnats
Insecta	Pterygota	Neoptera	Endopterygota	Diptera	Nematocera	Bibionomorpha	Sciaroidea	Sciaridae			Bradysia			Bradysia odoriphaga	darkwinged fungus gnats
Insecta	Pterygota	Neoptera	Endopterygota	Diptera	Nematocera	Bibionomorpha	Sciaroidea	Cecidomyiidae	Cecidomyiinae	Cecidomyiini	Contarinia			Contarinia nasturtii	swede midge
Insecta	Pterygota	Neoptera	Endopterygota	Diptera	Brachycera	Stratiomyomorpha	Stratiomyida	Stratiomyidae	Hermetiinae		Hermetia			Hermetia illucens	black soldier fly
Insecta	Pterygota	Neoptera	Endopterygota	Diptera	Brachycera	Muscomorpha	Tephritoidea	Tephritidae	Dacinae	Dacini	Zeugodacus	Zeugodacus		Zeugodacus cucurbitae	melon fly
Insecta	Pterygota	Neoptera	Endopterygota	Diptera	Brachycera	Muscomorpha	Tephritoidea	Tephritidae	Dacinae	Dacini	Bactrocera	Bactrocera		Bactrocera dorsalis	oriental fruit fly
Insecta	Pterygota	Neoptera	Endopterygota	Diptera	Brachycera	Muscomorpha	Tephritoidea	Tephritidae	Dacinae	Dacini	Bactrocera	Bactrocera		Bactrocera latifrons	tephritid fruit flies
Insecta	Pterygota	Neoptera	Endopterygota	Diptera	Brachycera	Muscomorpha	Tephritoidea	Tephritidae	Dacinae	Dacini	Bactrocera	Bactrocera		Bactrocera neohumeralis	fruit flies
Insecta	Pterygota	Neoptera	Endopterygota	Diptera	Brachycera	Muscomorpha	Tephritoidea	Tephritidae	Dacinae	Dacini	Bactrocera	Daculus		Bactrocera oleae	olive fruit fly
Insecta	Pterygota	Neoptera	Endopterygota	Diptera	Brachycera	Muscomorpha	Tephritoidea	Tephritidae	Dacinae	Dacini	Bactrocera	Bactrocera		Bactrocera tryoni	Queensland fruit fly
Insecta	Pterygota	Neoptera	Endopterygota	Diptera	Brachycera	Muscomorpha	Tephritoidea	Tephritidae	Dacinae	Ceratitidini	Ceratitis	Ceratitis		Ceratitis capitata	Mediterranean fruit fly
Insecta	Pterygota	Neoptera	Endopterygota	Diptera	Brachycera	Muscomorpha	Tephritoidea	Tephritidae	Trypetinae	Carpomyini	Rhagoletis			Rhagoletis zephyria	snowberry fruit fly
Insecta	Pterygota	Neoptera	Endopterygota	Diptera	Brachycera	Muscomorpha	Tephritoidea	Tephritidae	Trypetinae	Carpomyini	Rhagoletis			Rhagoletis pomonella	apple maggot
Insecta	Pterygota	Neoptera	Endopterygota	Diptera	Brachycera	Muscomorpha	Diopsoidea	Diopsidae			Teleopsis			Teleopsis dalmanni	Malaysian stalk-eyed fly
Insecta	Pterygota	Neoptera	Endopterygota	Diptera	Brachycera	Muscomorpha	Ephydroidea	Drosophilidae	Drosophilinae	Colocasiomyini	Scaptodrosophila		victoria group	Scaptodrosophila lebanonensis	fruit flies
Insecta	Pterygota	Neoptera	Endopterygota	Diptera	Brachycera	Muscomorpha	Ephydroidea	Drosophilidae	Drosophilinae	Drosophilini	Zaprionus	Anaprionus		Zaprionus bogoriensis	fruit flies
Insecta	Pterygota	Neoptera	Endopterygota	Diptera	Brachycera	Muscomorpha	Ephydroidea	Drosophilidae	Drosophilinae	Drosophilini	Drosophila	Hawaiian Drosophila	grimshawi group	Drosophila grimshawi	fruit flies
Insecta	Pterygota	Neoptera	Endopterygota	Diptera	Brachycera	Muscomorpha	Ephydroidea	Drosophilidae	Drosophilinae	Drosophilini	Drosophila	Dorsilopha		Drosophila busckii	fruit flies
Insecta	Pterygota	Neoptera	Endopterygota	Diptera	Brachycera	Muscomorpha	Ephydroidea	Drosophilidae	Drosophilinae	Drosophilini	Drosophila	Drosophila	immigrans group	Drosophila albomicans	fruit flies
Insecta	Pterygota	Neoptera	Endopterygota	Diptera	Brachycera	Muscomorpha	Ephydroidea	Drosophilidae	Drosophilinae	Drosophilini	Drosophila	Drosophila	immigrans group	Drosophila sulfurigaster	fruit flies
Insecta	Pterygota	Neoptera	Endopterygota	Diptera	Brachycera	Muscomorpha	Ephydroidea	Drosophilidae	Drosophilinae	Drosophilini	Drosophila	Drosophila	immigrans group	Drosophila immigrans	fruit flies
Insecta	Pterygota	Neoptera	Endopterygota	Diptera	Brachycera	Muscomorpha	Ephydroidea	Drosophilidae	Drosophilinae	Drosophilini	Drosophila	Drosophila	immigrans group	Drosophila rubida	fruit flies
Insecta	Pterygota	Neoptera	Endopterygota	Diptera	Brachycera	Muscomorpha	Ephydroidea	Drosophilidae	Drosophilinae	Drosophilini	Drosophila	Drosophila	virilis group	Drosophila virilis	fruit flies
Insecta	Pterygota	Neoptera	Endopterygota	Diptera	Brachycera	Muscomorpha	Ephydroidea	Drosophilidae	Drosophilinae	Drosophilini	Drosophila	Drosophila	virilis group	Drosophila novamexicana	fruit flies
Insecta	Pterygota	Neoptera	Endopterygota	Diptera	Brachycera	Muscomorpha	Ephydroidea	Drosophilidae	Drosophilinae	Drosophilini	Drosophila	Drosophila	repleta group	Drosophila arizonae	fruit flies
Insecta	Pterygota	Neoptera	Endopterygota	Diptera	Brachycera	Muscomorpha	Ephydroidea	Drosophilidae	Drosophilinae	Drosophilini	Drosophila	Drosophila	repleta group	Drosophila hydei	fruit flies
Insecta	Pterygota	Neoptera	Endopterygota	Diptera	Brachycera	Muscomorpha	Ephydroidea	Drosophilidae	Drosophilinae	Drosophilini	Drosophila	Drosophila	repleta group	Drosophila mojavensis	fruit flies
Insecta	Pterygota	Neoptera	Endopterygota	Diptera	Brachycera	Muscomorpha	Ephydroidea	Drosophilidae	Drosophilinae	Drosophilini	Drosophila	Drosophila	repleta group	Drosophila navojoa	fruit flies
Insecta	Pterygota	Neoptera	Endopterygota	Diptera	Brachycera	Muscomorpha	Ephydroidea	Drosophilidae	Drosophilinae	Drosophilini	Drosophila	Sophophora	setifemur group	Drosophila setifemur	fruit flies
Insecta	Pterygota	Neoptera	Endopterygota	Diptera	Brachycera	Muscomorpha	Ephydroidea	Drosophilidae	Drosophilinae	Drosophilini	Drosophila	Sophophora	willistoni group	Drosophila willistoni	fruit flies
Insecta	Pterygota	Neoptera	Endopterygota	Diptera	Brachycera	Muscomorpha	Ephydroidea	Drosophilidae	Drosophilinae	Drosophilini	Drosophila	Sophophora	obscura group	Drosophila guanche	fruit flies
Insecta	Pterygota	Neoptera	Endopterygota	Diptera	Brachycera	Muscomorpha	Ephydroidea	Drosophilidae	Drosophilinae	Drosophilini	Drosophila	Sophophora	obscura group	Drosophila subobscura	fruit flies
Insecta	Pterygota	Neoptera	Endopterygota	Diptera	Brachycera	Muscomorpha	Ephydroidea	Drosophilidae	Drosophilinae	Drosophilini	Drosophila	Sophophora	obscura group	Drosophila obscura	fruit flies
Insecta	Pterygota	Neoptera	Endopterygota	Diptera	Brachycera	Muscomorpha	Ephydroidea	Drosophilidae	Drosophilinae	Drosophilini	Drosophila	Sophophora	obscura group	Drosophila miranda	fruit flies
Insecta	Pterygota	Neoptera	Endopterygota	Diptera	Brachycera	Muscomorpha	Ephydroidea	Drosophilidae	Drosophilinae	Drosophilini	Drosophila	Sophophora	obscura group	Drosophila pseudoobscura	fruit flies
Insecta	Pterygota	Neoptera	Endopterygota	Diptera	Brachycera	Muscomorpha	Ephydroidea	Drosophilidae	Drosophilinae	Drosophilini	Drosophila	Sophophora	obscura group	Drosophila persimilis	fruit flies
Insecta	Pterygota	Neoptera	Endopterygota	Diptera	Brachycera	Muscomorpha	Ephydroidea	Drosophilidae	Drosophilinae	Drosophilini	Drosophila	Sophophora	melanogaster group	Drosophila ananassae	fruit flies
Insecta	Pterygota	Neoptera	Endopterygota	Diptera	Brachycera	Muscomorpha	Ephydroidea	Drosophilidae	Drosophilinae	Drosophilini	Drosophila	Sophophora	melanogaster group	Drosophila ironensis	fruit flies
Insecta	Pterygota	Neoptera	Endopterygota	Diptera	Brachycera	Muscomorpha	Ephydroidea	Drosophilidae	Drosophilinae	Drosophilini	Drosophila	Sophophora	melanogaster group	Drosophila pandora	fruit flies
Insecta	Pterygota	Neoptera	Endopterygota	Diptera	Brachycera	Muscomorpha	Ephydroidea	Drosophilidae	Drosophilinae	Drosophilini	Drosophila	Sophophora	melanogaster group	Drosophila pseudoananassae	fruit flies
Insecta	Pterygota	Neoptera	Endopterygota	Diptera	Brachycera	Muscomorpha	Ephydroidea	Drosophilidae	Drosophilinae	Drosophilini	Drosophila	Sophophora	melanogaster group	Drosophila bipectinata	fruit flies
Insecta	Pterygota	Neoptera	Endopterygota	Diptera	Brachycera	Muscomorpha	Ephydroidea	Drosophilidae	Drosophilinae	Drosophilini	Drosophila	Sophophora	melanogaster group	Drosophila ficusphila	fruit flies
Insecta	Pterygota	Neoptera	Endopterygota	Diptera	Brachycera	Muscomorpha	Ephydroidea	Drosophilidae	Drosophilinae	Drosophilini	Drosophila	Sophophora	melanogaster group	Drosophila elegans	fruit flies
Insecta	Pterygota	Neoptera	Endopterygota	Diptera	Brachycera	Muscomorpha	Ephydroidea	Drosophilidae	Drosophilinae	Drosophilini	Drosophila	Sophophora	melanogaster group	Drosophila gunungcola	fruit flies
Insecta	Pterygota	Neoptera	Endopterygota	Diptera	Brachycera	Muscomorpha	Ephydroidea	Drosophilidae	Drosophilinae	Drosophilini	Drosophila	Sophophora	melanogaster group	Drosophila rhopaloa	fruit flies
Insecta	Pterygota	Neoptera	Endopterygota	Diptera	Brachycera	Muscomorpha	Ephydroidea	Drosophilidae	Drosophilinae	Drosophilini	Drosophila	Sophophora	melanogaster group	Drosophila takahashii	fruit flies
Insecta	Pterygota	Neoptera	Endopterygota	Diptera	Brachycera	Muscomorpha	Ephydroidea	Drosophilidae	Drosophilinae	Drosophilini	Drosophila	Sophophora	melanogaster group	Drosophila pseudotakahashii	fruit flies
Insecta	Pterygota	Neoptera	Endopterygota	Diptera	Brachycera	Muscomorpha	Ephydroidea	Drosophilidae	Drosophilinae	Drosophilini	Drosophila	Sophophora	melanogaster group	Drosophila suzukii	spotted wing drosophila
Insecta	Pterygota	Neoptera	Endopterygota	Diptera	Brachycera	Muscomorpha	Ephydroidea	Drosophilidae	Drosophilinae	Drosophilini	Drosophila	Sophophora	melanogaster group	Drosophila subpulchrella	fruit flies
Insecta	Pterygota	Neoptera	Endopterygota	Diptera	Brachycera	Muscomorpha	Ephydroidea	Drosophilidae	Drosophilinae	Drosophilini	Drosophila	Sophophora	melanogaster group	Drosophila biarmipes	fruit flies
Insecta	Pterygota	Neoptera	Endopterygota	Diptera	Brachycera	Muscomorpha	Ephydroidea	Drosophilidae	Drosophilinae	Drosophilini	Drosophila	Sophophora	melanogaster group	Drosophila eugracilis	fruit flies
Insecta	Pterygota	Neoptera	Endopterygota	Diptera	Brachycera	Muscomorpha	Ephydroidea	Drosophilidae	Drosophilinae	Drosophilini	Drosophila	Sophophora	melanogaster group	Drosophila melanogaster	fruit fly
Insecta	Pterygota	Neoptera	Endopterygota	Diptera	Brachycera	Muscomorpha	Ephydroidea	Drosophilidae	Drosophilinae	Drosophilini	Drosophila	Sophophora	melanogaster group	Drosophila sechellia	fruit flies
Insecta	Pterygota	Neoptera	Endopterygota	Diptera	Brachycera	Muscomorpha	Ephydroidea	Drosophilidae	Drosophilinae	Drosophilini	Drosophila	Sophophora	melanogaster group	Drosophila simulans	fruit flies
Insecta	Pterygota	Neoptera	Endopterygota	Diptera	Brachycera	Muscomorpha	Ephydroidea	Drosophilidae	Drosophilinae	Drosophilini	Drosophila	Sophophora	melanogaster group	Drosophila mauritiana	fruit flies
Insecta	Pterygota	Neoptera	Endopterygota	Diptera	Brachycera	Muscomorpha	Ephydroidea	Drosophilidae	Drosophilinae	Drosophilini	Drosophila	Sophophora	melanogaster group	Drosophila yakuba	fruit flies
Insecta	Pterygota	Neoptera	Endopterygota	Diptera	Brachycera	Muscomorpha	Ephydroidea	Drosophilidae	Drosophilinae	Drosophilini	Drosophila	Sophophora	melanogaster group	Drosophila teissieri	fruit flies
Insecta	Pterygota	Neoptera	Endopterygota	Diptera	Brachycera	Muscomorpha	Ephydroidea	Drosophilidae	Drosophilinae	Drosophilini	Drosophila	Sophophora	melanogaster group	Drosophila santomea	fruit flies
Insecta	Pterygota	Neoptera	Endopterygota	Diptera	Brachycera	Muscomorpha	Ephydroidea	Drosophilidae	Drosophilinae	Drosophilini	Drosophila	Sophophora	melanogaster group	Drosophila erecta	fruit flies
Insecta	Pterygota	Neoptera	Endopterygota	Diptera	Brachycera	Muscomorpha	Ephydroidea	Drosophilidae	Drosophilinae	Drosophilini	Drosophila	Sophophora	melanogaster group	Drosophila kikkawai	fruit flies
Insecta	Pterygota	Neoptera	Endopterygota	Diptera	Brachycera	Muscomorpha	Ephydroidea	Drosophilidae	Drosophilinae	Drosophilini	Drosophila	Sophophora	melanogaster group	Drosophila jambulina	fruit flies
Insecta	Pterygota	Neoptera	Endopterygota	Diptera	Brachycera	Muscomorpha	Ephydroidea	Drosophilidae	Drosophilinae	Drosophilini	Drosophila	Sophophora	melanogaster group	Drosophila serrata	fruit flies
Insecta	Pterygota	Neoptera	Endopterygota	Diptera	Brachycera	Muscomorpha	Ephydroidea	Drosophilidae	Drosophilinae	Drosophilini	Drosophila	Sophophora	melanogaster group	Drosophila birchii	fruit flies
Insecta	Pterygota	Neoptera	Endopterygota	Diptera	Brachycera	Muscomorpha	Ephydroidea	Drosophilidae	Drosophilinae	Drosophilini	Drosophila	Sophophora	melanogaster group	Drosophila bunnanda	fruit flies
Insecta	Pterygota	Neoptera	Endopterygota	Diptera	Brachycera	Muscomorpha	Ephydroidea	Drosophilidae	Drosophilinae	Drosophilini	Drosophila	Drosophila	quinaria group	Drosophila innubila	fruit flies
Insecta	Pterygota	Neoptera	Endopterygota	Diptera	Brachycera	Muscomorpha	Hippoboscoidea	Glossinidae			Glossina	Nemorhina		Glossina fuscipes	tsetse flies
Insecta	Pterygota	Neoptera	Endopterygota	Diptera	Brachycera	Muscomorpha	Muscoidea	Muscidae	Muscinae	Muscini	Musca	Musca		Musca domestica	housefly
Insecta	Pterygota	Neoptera	Endopterygota	Diptera	Brachycera	Muscomorpha	Muscoidea	Muscidae	Muscinae	Stomoxyini	Stomoxys			Stomoxys calcitrans	stable fly
Insecta	Pterygota	Neoptera	Endopterygota	Diptera	Brachycera	Muscomorpha	Oestroidea	Sarcophagidae	Sarcophaginae		Sarcophaga	Neobellieria		Sarcophaga bullata	grey fleshfly
Insecta	Pterygota	Neoptera	Endopterygota	Diptera	Brachycera	Muscomorpha	Oestroidea	Sarcophagidae	Sarcophaginae		Sarcophaga	Liopygia		Sarcophaga crassipalpis	flesh flies
Insecta	Pterygota	Neoptera	Endopterygota	Diptera	Brachycera	Muscomorpha	Oestroidea	Calliphoridae	Calliphorinae		Calliphora			Calliphora vicina	urban bluebottle blowfly
Insecta	Pterygota	Neoptera	Endopterygota	Diptera	Brachycera	Muscomorpha	Oestroidea	Calliphoridae	Luciliinae		Lucilia			Lucilia cuprina	Australian sheep blowfly
Insecta	Pterygota	Neoptera	Endopterygota	Diptera	Brachycera	Muscomorpha	Oestroidea	Calliphoridae	Luciliinae		Lucilia			Lucilia sericata	common green bottle fly
Insecta	Pterygota	Neoptera	Endopterygota	Lepidoptera	Glossata	Neolepidoptera	Tineoidea	Psychidae	Oiketicinae		Eumeta			Eumeta japonica	cotton bag worm (aka Eumeta variegata)
Insecta	Pterygota	Neoptera	Endopterygota	Lepidoptera	Glossata	Neolepidoptera	Yponomeutoidea	Plutellidae			Plutella			Plutella xylostella	diamondback moth
Insecta	Pterygota	Neoptera	Endopterygota	Lepidoptera	Glossata	Neolepidoptera	Tortricoidea	Tortricidae	Tortricinae	Archipini	Choristoneura			Choristoneura fumiferana	eastern spruce budworm
Insecta	Pterygota	Neoptera	Endopterygota	Lepidoptera	Glossata	Neolepidoptera	Tortricoidea	Tortricidae	Olethreutinae	Grapholitini	Leguminivora			Leguminivora glycinivorella	soybean pod borer
Insecta	Pterygota	Neoptera	Endopterygota	Lepidoptera	Glossata	Neolepidoptera	Papilionoidea	Papilionidae	Papilioninae	Papilionini	Papilio			Papilio machaon	common yellow swallowtail
Insecta	Pterygota	Neoptera	Endopterygota	Lepidoptera	Glossata	Neolepidoptera	Papilionoidea	Papilionidae	Papilioninae	Papilionini	Papilio			Papilio xuthus	Asian swallowtail
Insecta	Pterygota	Neoptera	Endopterygota	Lepidoptera	Glossata	Neolepidoptera	Papilionoidea	Papilionidae	Papilioninae	Papilionini	Papilio			Papilio polytes	common Mormon
Insecta	Pterygota	Neoptera	Endopterygota	Lepidoptera	Glossata	Neolepidoptera	Papilionoidea	Papilionidae	Papilioninae	Leptocircini	Iphiclides			Iphiclides podalirius	scarce swallowtail
Insecta	Pterygota	Neoptera	Endopterygota	Lepidoptera	Glossata	Neolepidoptera	Papilionoidea	Papilionidae	Parnassiinae	Parnassini	Parnassius	Parnassius		Parnassius apollo	mountain Apollo
Insecta	Pterygota	Neoptera	Endopterygota	Lepidoptera	Glossata	Neolepidoptera	Papilionoidea	Nymphalidae	Danainae	Danaini	Danaus	Danaus		Danaus plexippus plexippus	monarch butterfly
Insecta	Pterygota	Neoptera	Endopterygota	Lepidoptera	Glossata	Neolepidoptera	Papilionoidea	Nymphalidae	Danainae	Danaini	Danaus	Anosia		Danaus chrysippus	African queen
Insecta	Pterygota	Neoptera	Endopterygota	Lepidoptera	Glossata	Neolepidoptera	Papilionoidea	Nymphalidae	Satyrinae	Satyrini	Bicyclus			Bicyclus anynana	squinting bush brown
Insecta	Pterygota	Neoptera	Endopterygota	Lepidoptera	Glossata	Neolepidoptera	Papilionoidea	Nymphalidae	Satyrinae	Satyrini	Maniola	Aphantopus		Maniola hyperantus	ringlet
Insecta	Pterygota	Neoptera	Endopterygota	Lepidoptera	Glossata	Neolepidoptera	Papilionoidea	Nymphalidae	Satyrinae	Satyrini	Maniola			Maniola jurtina	meadow brown
Insecta	Pterygota	Neoptera	Endopterygota	Lepidoptera	Glossata	Neolepidoptera	Papilionoidea	Nymphalidae	Satyrinae	Satyrini	Pararge			Pararge aegeria	specked wood butterfly
Insecta	Pterygota	Neoptera	Endopterygota	Lepidoptera	Glossata	Neolepidoptera	Papilionoidea	Nymphalidae	Nymphalinae	Nymphalini	Nymphalis	Aglais		Nymphalis io	European peacock
Insecta	Pterygota	Neoptera	Endopterygota	Lepidoptera	Glossata	Neolepidoptera	Papilionoidea	Nymphalidae	Nymphalinae	Nymphalini	Vanessa			Vanessa atalanta	red admiral
Insecta	Pterygota	Neoptera	Endopterygota	Lepidoptera	Glossata	Neolepidoptera	Papilionoidea	Nymphalidae	Nymphalinae	Nymphalini	Vanessa			Vanessa cardui	painted lady
Insecta	Pterygota	Neoptera	Endopterygota	Lepidoptera	Glossata	Neolepidoptera	Papilionoidea	Nymphalidae	Nymphalinae	Nymphalini	Vanessa			Vanessa tameamea	Kamehameha butterfly
Insecta	Pterygota	Neoptera	Endopterygota	Lepidoptera	Glossata	Neolepidoptera	Papilionoidea	Nymphalidae	Nymphalinae	Melitaeini	Euphydryas			Euphydryas editha	Edith's checkerspot
Insecta	Pterygota	Neoptera	Endopterygota	Lepidoptera	Glossata	Neolepidoptera	Papilionoidea	Nymphalidae	Heliconiinae	Argynnini	Brenthis			Brenthis ino	lesser marbled fritillary
Insecta	Pterygota	Neoptera	Endopterygota	Lepidoptera	Glossata	Neolepidoptera	Papilionoidea	Nymphalidae	Nymphalinae	Melitaeini	Melitaea			Melitaea cinxia	Glanville fritillary
Insecta	Pterygota	Neoptera	Endopterygota	Lepidoptera	Glossata	Neolepidoptera	Papilionoidea	Lycaenidae	Polyommatinae		Aricia			Aricia agestis	brown argus
Insecta	Pterygota	Neoptera	Endopterygota	Lepidoptera	Glossata	Neolepidoptera	Papilionoidea	Pieridae	Dismorphiinae		Leptidea			Leptidea sinapis	wood white
Insecta	Pterygota	Neoptera	Endopterygota	Lepidoptera	Glossata	Neolepidoptera	Papilionoidea	Pieridae	Coliadinae		Zerene			Zerene cesonia	dogface butterfly
Insecta	Pterygota	Neoptera	Endopterygota	Lepidoptera	Glossata	Neolepidoptera	Papilionoidea	Pieridae	Coliadinae		Colias			Colias croceus	clouded yello
Insecta	Pterygota	Neoptera	Endopterygota	Lepidoptera	Glossata	Neolepidoptera	Papilionoidea	Pieridae	Pierinae	Pierini	Pieris			Pieris napi	green-veined white
Insecta	Pterygota	Neoptera	Endopterygota	Lepidoptera	Glossata	Neolepidoptera	Papilionoidea	Pieridae	Pierinae	Pierini	Pieris			Pieris macdunnoughi	butterflies (garden whites)
Insecta	Pterygota	Neoptera	Endopterygota	Lepidoptera	Glossata	Neolepidoptera	Papilionoidea	Pieridae	Pierinae	Pierini	Pieris			Pieris rapae	cabbage white
Insecta	Pterygota	Neoptera	Endopterygota	Lepidoptera	Glossata	Neolepidoptera	Papilionoidea	Pieridae	Pierinae	Pierini	Pieris			Pieris brassicae	large cabbage white
Insecta	Pterygota	Neoptera	Endopterygota	Lepidoptera	Glossata	Neolepidoptera	Gelechioidea	Cosmopterigidae	Cosmopteriginae		Hyposmocoma			Hyposmocoma kahamanoa	moths
Insecta	Pterygota	Neoptera	Endopterygota	Lepidoptera	Glossata	Neolepidoptera	Gelechioidea	Gelechiidae	Apatetrinae		Pectinophora			Pectinophora gossypiella	pink bollworm
Insecta	Pterygota	Neoptera	Endopterygota	Lepidoptera	Glossata	Neolepidoptera	Gelechioidea	Gelechiidae	Gelechiinae		Phthorimaea			Phthorimaea operculella	potato tuberworm
Insecta	Pterygota	Neoptera	Endopterygota	Lepidoptera	Glossata	Neolepidoptera	Pyraloidea	Crambidae	Crambinae		Chilo			Chilo suppressalis	striped riceborer
Insecta	Pterygota	Neoptera	Endopterygota	Lepidoptera	Glossata	Neolepidoptera	Pyraloidea	Crambidae	Pyraustinae		Ostrinia			Ostrinia furnacalis	Asian corn borer
Insecta	Pterygota	Neoptera	Endopterygota	Lepidoptera	Glossata	Neolepidoptera	Pyraloidea	Crambidae	Crambinae		Diatraea			Diatraea saccharalis	sugarcane borer
Insecta	Pterygota	Neoptera	Endopterygota	Lepidoptera	Glossata	Neolepidoptera	Pyraloidea	Pyralidae	Galleriinae		Galleria			Galleria mellonella	greater wax moth
Insecta	Pterygota	Neoptera	Endopterygota	Lepidoptera	Glossata	Neolepidoptera	Pyraloidea	Pyralidae	Phycitinae		Amyelois			Amyelois transitella	navel orangeworm
Insecta	Pterygota	Neoptera	Endopterygota	Lepidoptera	Glossata	Neolepidoptera	Noctuoidea	Erebidae	Arctiinae	Arctiini	Arctia			Arctia plantaginis	wood tiger
Insecta	Pterygota	Neoptera	Endopterygota	Lepidoptera	Glossata	Neolepidoptera	Noctuoidea	Notodontidae	Amphipyrinae		Spodoptera			Spodoptera exigua	beet armyworm
Insecta	Pterygota	Neoptera	Endopterygota	Lepidoptera	Glossata	Neolepidoptera	Noctuoidea	Notodontidae	Amphipyrinae		Spodoptera			Spodoptera litura	tobacco cutworm
Insecta	Pterygota	Neoptera	Endopterygota	Lepidoptera	Glossata	Neolepidoptera	Noctuoidea	Notodontidae	Amphipyrinae		Spodoptera			Spodoptera littoralis	African cotton leafworm
Insecta	Pterygota	Neoptera	Endopterygota	Lepidoptera	Glossata	Neolepidoptera	Noctuoidea	Notodontidae	Amphipyrinae		Spodoptera			Spodoptera frugiperda	fall armyworm
Insecta	Pterygota	Neoptera	Endopterygota	Lepidoptera	Glossata	Neolepidoptera	Noctuoidea	Notodontidae	Thaumetopoeinae		Ochrogaster			Ochrogaster lunifer	bag-shelter moth
Insecta	Pterygota	Neoptera	Endopterygota	Lepidoptera	Glossata	Neolepidoptera	Noctuoidea	Notodontidae	Thaumetopoeinae		Thaumetopoea			Thaumetopoea bonjeani	cedar processionary
Insecta	Pterygota	Neoptera	Endopterygota	Lepidoptera	Glossata	Neolepidoptera	Noctuoidea	Notodontidae	Thaumetopoeinae		Thaumetopoea			Thaumetopoea herculeana	processionary caterpillars
Insecta	Pterygota	Neoptera	Endopterygota	Lepidoptera	Glossata	Neolepidoptera	Noctuoidea	Notodontidae	Thaumetopoeinae		Thaumetopoea			Thaumetopoea pityocampa	pine processionary
Insecta	Pterygota	Neoptera	Endopterygota	Lepidoptera	Glossata	Neolepidoptera	Noctuoidea	Notodontidae	Thaumetopoeinae		Thaumetopoea			Thaumetopoea processionea	oak processionary
Insecta	Pterygota	Neoptera	Endopterygota	Lepidoptera	Glossata	Neolepidoptera	Noctuoidea	Notodontidae	Thaumetopoeinae		Thaumetopoea			Thaumetopoea solitaria	pistachio processionary
Insecta	Pterygota	Neoptera	Endopterygota	Lepidoptera	Glossata	Neolepidoptera	Noctuoidea	Notodontidae	Thaumetopoeinae		Thaumetopoea			Thaumetopoea wilkinsoni	Cyprus processionary caterpillar
Insecta	Pterygota	Neoptera	Endopterygota	Lepidoptera	Glossata	Neolepidoptera	Noctuoidea	Noctuidae	Amphipyrinae		Sesamia			Sesamia nonagrioides	Mediterranean corn borer
Insecta	Pterygota	Neoptera	Endopterygota	Lepidoptera	Glossata	Neolepidoptera	Noctuoidea	Noctuidae	Plusiinae		Trichoplusia			Trichoplusia ni	cabbage looper
Insecta	Pterygota	Neoptera	Endopterygota	Lepidoptera	Glossata	Neolepidoptera	Noctuoidea	Noctuidae	Plusiinae		Chrysodeixis			Chrysodeixis chalcites	tomato looper
Insecta	Pterygota	Neoptera	Endopterygota	Lepidoptera	Glossata	Neolepidoptera	Noctuoidea	Noctuidae	Plusiinae		Chrysodeixis			Chrysodeixis includens	soybean looper
Insecta	Pterygota	Neoptera	Endopterygota	Lepidoptera	Glossata	Neolepidoptera	Noctuoidea	Noctuidae	Noctuinae	Noctuini	Agrotis			Agrotis segetum	turnip moth
Insecta	Pterygota	Neoptera	Endopterygota	Lepidoptera	Glossata	Neolepidoptera	Noctuoidea	Noctuidae	Noctuinae	Noctuini	Agrotis			Agrotis ipsilon	black cutworm moth
Insecta	Pterygota	Neoptera	Endopterygota	Lepidoptera	Glossata	Neolepidoptera	Noctuoidea	Noctuidae	Heliothinae		Helicoverpa			Helicoverpa armigera	cotton bollworm
Insecta	Pterygota	Neoptera	Endopterygota	Lepidoptera	Glossata	Neolepidoptera	Noctuoidea	Noctuidae	Heliothinae		Helicoverpa			Helicoverpa zea	corn earworm
Insecta	Pterygota	Neoptera	Endopterygota	Lepidoptera	Glossata	Neolepidoptera	Noctuoidea	Noctuidae	Hadeninae		Mamestra			Mamestra brassicae	cabbage moth
Insecta	Pterygota	Neoptera	Endopterygota	Lepidoptera	Glossata	Neolepidoptera	Noctuoidea	Noctuidae	Hadeninae		Mythimna			Mythimna separata	northern armyworm
Insecta	Pterygota	Neoptera	Endopterygota	Lepidoptera	Glossata	Neolepidoptera	Geometroidea	Geometridae	Larentiinae		Operophtera			Operophtera brumata	winter moth
Insecta	Pterygota	Neoptera	Endopterygota	Lepidoptera	Glossata	Neolepidoptera	Bombycoidea	Bombycidae	Bombycinae		Bombyx			Bombyx mori	domestic silkworm
Insecta	Pterygota	Neoptera	Endopterygota	Lepidoptera	Glossata	Neolepidoptera	Bombycoidea	Bombycidae	Bombycinae		Bombyx			Bombyx mandarina	wild silkworm
Insecta	Pterygota	Neoptera	Endopterygota	Lepidoptera	Glossata	Neolepidoptera	Bombycoidea	Sphingidae	Sphinginae	Sphingini	Manduca			Manduca sexta	tobacco hornworm
Insecta	Pterygota	Neoptera	Endopterygota	Lepidoptera	Glossata	Neolepidoptera	Bombycoidea	Saturniidae	Saturniinae	Saturniini	Antheraea			Antheraea pernyi	Chinese oak silkmoth
Insecta	Pterygota	Neoptera	Endopterygota	Siphonaptera	Pulicomorpha		Pulicoidea	Pulicidae	Archaeopsyllinae		Ctenocephalides			Ctenocephalides felis	cat flea

## Sheet: Sheet2
Class	Subclass	Infraclass	Cohort	Order	Suborder	Infraorder	Superfamily	Family	Subfamily	Tribe	Genus	Subgenus	Species group	Species	English name
Insecta	Pterygota	Palaeoptera		Ephemeroptera	Pisciforma			Baetidae			Cloeon			Cloeon dipterum	mayfly
Insecta	Pterygota	Palaeoptera		Ephemeroptera	Furcatergalia	Scapphodonta		Ephemeridae			Ephemera			Ephemera danica	mayfly
Insecta	Pterygota	Palaeoptera		Odonata	Zygoptera		Coenagrionoidea	Coenagrionidae			Ischnura			Ischnura elegans	blue-tailed damselfly
Insecta	Pterygota	Palaeoptera		Odonata	Epiprocta	Anisoptera	Cavilabiata	Libellulidae			Ladona			Ladona fulva	scarce chaser (dragonfly)
Insecta	Pterygota	Neoptera	Polyneoptera	Orthoptera	Ensifera	Gryllidea	Grylloidea	Gryllidae	Nemobiinae		Dianemobius			Dianemobius nigrofasciatus	band-legged ground cricket
Insecta	Pterygota	Neoptera	Polyneoptera	Orthoptera	Ensifera	Gryllidea	Grylloidea	Gryllidae	Gryllinae		Gryllus			Gryllus bimaculatus	two-spotted cricket
Insecta	Pterygota	Neoptera	Polyneoptera	Orthoptera	Ensifera	Gryllidea	Grylloidea	Gryllidae	Gryllinae		Modicogryllus			Modicogryllus siamensis	cricket
Insecta	Pterygota	Neoptera	Polyneoptera	Orthoptera	Caelifera	Acrididea	Acridoidea	Acrididae	Cyrtacanthacridinae		Schistocerca			Schistocerca nitens	vagrant locust
Insecta	Pterygota	Neoptera	Polyneoptera	Orthoptera	Caelifera	Acrididea	Acridoidea	Acrididae	Cyrtacanthacridinae		Schistocerca			Schistocerca piceifrons	Central American locust
Insecta	Pterygota	Neoptera	Polyneoptera	Orthoptera	Caelifera	Acrididea	Acridoidea	Acrididae	Cyrtacanthacridinae		Schistocerca			Schistocerca serialis cubense	grasshoppers
Insecta	Pterygota	Neoptera	Polyneoptera	Orthoptera	Caelifera	Acrididea	Acridoidea	Acrididae	Cyrtacanthacridinae		Schistocerca			Schistocerca americana	American grasshopper
Insecta	Pterygota	Neoptera	Polyneoptera	Orthoptera	Caelifera	Acrididea	Acridoidea	Acrididae	Cyrtacanthacridinae		Schistocerca			Schistocerca cancellata	South American locust
Insecta	Pterygota	Neoptera	Polyneoptera	Orthoptera	Caelifera	Acrididea	Acridoidea	Acrididae	Cyrtacanthacridinae		Schistocerca			Schistocerca gregaria	desert locust
Insecta	Pterygota	Neoptera	Polyneoptera	Phasmatodea	Timematodea		Timematoidea	Timematidae			Timema			Timema bartmani	Bartman's timema
Insecta	Pterygota	Neoptera	Polyneoptera	Phasmatodea	Timematodea		Timematoidea	Timematidae			Timema			Timema californicum	California timema
Insecta	Pterygota	Neoptera	Polyneoptera	Phasmatodea	Timematodea		Timematoidea	Timematidae			Timema			Timema cristinae	walking sticks
Insecta	Pterygota	Neoptera	Polyneoptera	Phasmatodea	Timematodea		Timematoidea	Timematidae			Timema			Timema douglasi	walking sticks
Insecta	Pterygota	Neoptera	Polyneoptera	Phasmatodea	Timematodea		Timematoidea	Timematidae			Timema			Timema genevievae	Genevieve's timema
Insecta	Pterygota	Neoptera	Polyneoptera	Phasmatodea	Timematodea		Timematoidea	Timematidae			Timema			Timema monikensis	walking sticks
Insecta	Pterygota	Neoptera	Polyneoptera	Phasmatodea	Timematodea		Timematoidea	Timematidae			Timema			Timema poppensis	Pope Valley timema
Insecta	Pterygota	Neoptera	Polyneoptera	Phasmatodea	Timematodea		Timematoidea	Timematidae			Timema			Timema shepardi	Shepard's Timema
Insecta	Pterygota	Neoptera	Polyneoptera	Phasmatodea	Timematodea		Timematoidea	Timematidae			Timema			Timema tahoe	walking sticks
Insecta	Pterygota	Neoptera	Polyneoptera	Blattodea			Blaberoidea	Ectobiidae	Blattellinae		Blattella			Blattella germanica	German cockroach
Insecta	Pterygota	Neoptera	Polyneoptera	Blattodea			Blaberoidea	Blaberidae	Oxyhaloinae		Rhyparobia			Rhyparobia maderae	Madeira cockroach
Insecta	Pterygota	Neoptera	Polyneoptera	Blattodea			Blattoidea	Blattidae	Blattinae		Periplaneta			Periplaneta americana	American cockroach
Insecta	Pterygota	Neoptera	Polyneoptera	Blattodea			Blattoidea	Termopsidae	Termopsinae	Termopsini	Zootermopsis			Zootermopsis nevadensis	Nevada Termite
Insecta	Pterygota	Neoptera	Polyneoptera	Blattodea			Blattoidea	Termitidae	Macrotermitinae		Odontotermes			Odontotermes formosanus	fungus growing termites
Insecta	Pterygota	Neoptera	Polyneoptera	Blattodea			Blattoidea	Rhinotermitidae	Heterotermitinae		Reticulitermes	Planifrontotermes		Reticulitermes chinensis	termites
Insecta	Pterygota	Neoptera	Polyneoptera	Blattodea			Blattoidea	Rhinotermitidae	Coptotermitinae		Coptotermes			Coptotermes formosanus	Formosan subterranean termite
Insecta	Pterygota	Neoptera	Polyneoptera	Blattodea			Blattoidea	Kalotermitidae	Cryptotermitinae		Cryptotermes			Cryptotermes secundus	termites
Insecta	Pterygota	Neoptera	Paraneoptera	Thysanoptera	Terebrantia		Thripoidea	Thripidae	Thripinae		Frankliniella			Frankliniella occidentalis	western flower thrips
Insecta	Pterygota	Neoptera	Paraneoptera	Thysanoptera	Terebrantia		Thripoidea	Thripidae	Thripinae		Thrips			Thrips palmi	melon thrips
Insecta	Pterygota	Neoptera	Paraneoptera	Hemiptera	Sternorrhyncha		Aleyrodoidea	Aleyrodidae	Aleyrodinae		Bemisia			Bemisia tabaci	silverleaf whitefly
Insecta	Pterygota	Neoptera	Paraneoptera	Hemiptera	Sternorrhyncha		Psylloidea	Liviidae			Diaphorina			Diaphorina citri	Asian citrus psyllid
Insecta	Pterygota	Neoptera	Paraneoptera	Hemiptera	Sternorrhyncha	Aphidomorpha	Aphidoidea	Aphididae	Chaitophorinae		Sipha			Sipha flava	yellow sugarcane aphid
Insecta	Pterygota	Neoptera	Paraneoptera	Hemiptera	Sternorrhyncha	Aphidomorpha	Aphidoidea	Aphididae	Lachninae		Cinara			Cinara cedri	Cedar bark aphid
Insecta	Pterygota	Neoptera	Paraneoptera	Hemiptera	Sternorrhyncha	Aphidomorpha	Aphidoidea	Aphididae	Aphidinae	Aphidini	Aphis	Aphis		Aphis glycines	soybean aphid
Insecta	Pterygota	Neoptera	Paraneoptera	Hemiptera	Sternorrhyncha	Aphidomorpha	Aphidoidea	Aphididae	Aphidinae	Aphidini	Aphis	Aphis		Aphis gossypii	cotton aphid
Insecta	Pterygota	Neoptera	Paraneoptera	Hemiptera	Sternorrhyncha	Aphidomorpha	Aphidoidea	Aphididae	Aphidinae	Aphidini	Aphis	Aphis		Aphis craccivora	cowpea aphid
Insecta	Pterygota	Neoptera	Paraneoptera	Hemiptera	Sternorrhyncha	Aphidomorpha	Aphidoidea	Aphididae	Aphidinae	Aphidini	Melanaphis			Melanaphis sacchari	sugarcane aphid
Insecta	Pterygota	Neoptera	Paraneoptera	Hemiptera	Sternorrhyncha	Aphidomorpha	Aphidoidea	Aphididae	Aphidinae	Aphidini	Rhopalosiphum			Rhopalosiphum maidis	corn leaf aphid
Insecta	Pterygota	Neoptera	Paraneoptera	Hemiptera	Sternorrhyncha	Aphidomorpha	Aphidoidea	Aphididae	Aphidinae	Macrosiphini	Myzus			Myzus persicae	green peach aphid
Insecta	Pterygota	Neoptera	Paraneoptera	Hemiptera	Sternorrhyncha	Aphidomorpha	Aphidoidea	Aphididae	Aphidinae	Macrosiphini	Diuraphis			Diuraphis noxia	Russian wheat aphid
Insecta	Pterygota	Neoptera	Paraneoptera	Hemiptera	Sternorrhyncha	Aphidomorpha	Aphidoidea	Aphididae	Aphidinae	Macrosiphini	Acyrthosiphon			Acyrthosiphon pisum	pea aphid
Insecta	Pterygota	Neoptera	Paraneoptera	Hemiptera	Sternorrhyncha	Aphidomorpha	Phylloxeroidea	Adelgidae			Adelges	Gilletteella		Adelges cooleyi	spruce gall adelgid
Insecta	Pterygota	Neoptera	Paraneoptera	Hemiptera	Sternorrhyncha	Aphidomorpha	Phylloxeroidea	Phylloxeridae			Daktulosphaira			Daktulosphaira vitifoliae	grape phylloxera
Insecta	Pterygota	Neoptera	Paraneoptera	Hemiptera	Auchenorrhncha	Fulgoromorpha	Fulgoroidea	Delphacidae	Criomorphinae		Laodelphax			Laodelphax striatella	small brown planthopper
Insecta	Pterygota	Neoptera	Paraneoptera	Hemiptera	Auchenorrhncha	Fulgoromorpha	Fulgoroidea	Delphacidae	Delphacinae		Nilaparvata			Nilaparvata lugens	brown planthopper
Insecta	Pterygota	Neoptera	Paraneoptera	Hemiptera	Auchenorrhyncha	Cicadomorpha	Membracoidea	Cicadellidae	Cicadellinae	Proconiini	Homalodisca			Homalodisca vitripennis	glassy-winged sharpshooter
Insecta	Pterygota	Neoptera	Paraneoptera	Hemiptera	Heteroptera	Cimicomorpha	Cimicoidea	Miridae	Mirinae	Mirini	Apolygus			Apolygus lucorum	true bugs
Insecta	Pterygota	Neoptera	Paraneoptera	Hemiptera	Heteroptera	Cimicomorpha	Cimicoidea	Miridae	Bryocorinae	Dicyphini	Nesidiocoris			Nesidiocoris tenuis	tomato bug
Insecta	Pterygota	Neoptera	Paraneoptera	Hemiptera	Heteroptera	Cimicomorpha	Cimicoidea	Cimicidae			Cimex			Cimex lectularius	bed bug
Insecta	Pterygota	Neoptera	Paraneoptera	Hemiptera	Heteroptera	Pentatomomorpha	Pentatomoidea	Pentatomidae	Pentatominae		Nezara			Nezara viridula	southern green stink bug
Insecta	Pterygota	Neoptera	Paraneoptera	Hemiptera	Heteroptera	Pentatomomorpha	Pentatomoidea	Pentatomidae			Halyomorpha			Halyomorpha halys	brown marmorated stink bug
Insecta	Pterygota	Neoptera	Paraneoptera	Hemiptera	Heteroptera	Pentatomomorpha	Pyrrhocoroidea	Pyrrhocoridae			Pyrrhocoris			Pyrrhocoris apterus	firebug
Insecta	Pterygota	Neoptera	Paraneoptera	Hemiptera	Heteroptera	Pentatomomorpha	Coreoidea	Alydidae			Riptortus			Riptortus pedestris	broad-headed bug
Insecta	Pterygota	Neoptera	Paraneoptera	Phthiraptera	Anoplura			Pediculidae			Pediculus			Pediculus humanus corporis	body louse
Insecta	Pterygota	Neoptera	Endopterygota	Hymenoptera			Tenthredinoidea	Tenthredinidae	Allantinae		Athalia			Athalia rosae	coleseed sawfly
Insecta	Pterygota	Neoptera	Endopterygota	Hymenoptera			Tenthredinoidea	Diprionidae	Diprioninae		Diprion			Diprion similis	white pine sawfly
Insecta	Pterygota	Neoptera	Endopterygota	Hymenoptera			Tenthredinoidea	Diprionidae	Diprioninae		Neodiprion			Neodiprion lecontei	redheaded pine sawfly
Insecta	Pterygota	Neoptera	Endopterygota	Hymenoptera			Tenthredinoidea	Diprionidae	Diprioninae		Neodiprion			Neodiprion fabricii	sawfly
Insecta	Pterygota	Neoptera	Endopterygota	Hymenoptera			Tenthredinoidea	Diprionidae	Diprioninae		Neodiprion			Neodiprion pinetum	white pine sawfly
Insecta	Pterygota	Neoptera	Endopterygota	Hymenoptera			Tenthredinoidea	Diprionidae	Diprioninae		Neodiprion			Neodiprion virginianus	sawfly
Insecta	Pterygota	Neoptera	Endopterygota	Hymenoptera			Cephoidea	Cephidae			Cephus			Cephus cinctus	wheat stem sawfly
Insecta	Pterygota	Neoptera	Endopterygota	Hymenoptera			Orussoidea	Orussidae			Orussus			Orussus abietinus	sawfly
Insecta	Pterygota	Neoptera	Endopterygota	Hymenoptera	Apocrita	Parasitoida	Chalcidoidea	Agaonidae	Agaoninae		Ceratosolen			Ceratosolen solmsi marchali	fig wasp
Insecta	Pterygota	Neoptera	Endopterygota	Hymenoptera	Apocrita	Parasitoida	Chalcidoidea	Pteromalidae	Pteromalinae		Nasonia			Nasonia vitripennis	jewel wasp
Insecta	Pterygota	Neoptera	Endopterygota	Hymenoptera	Apocrita	Parasitoida	Chalcidoidea	Pteromalidae	Pteromalinae		Trichomalopsis			Trichomalopsis sarcophagae	wasp
Insecta	Pterygota	Neoptera	Endopterygota	Hymenoptera	Apocrita	Parasitoida	Chalcidoidea	Encyrtidae	Encyrtinae		Copidosoma			Copidosoma floridanum	parasitoid wasp
Insecta	Pterygota	Neoptera	Endopterygota	Hymenoptera	Apocrita	Parasitoida	Chalcidoidea	Trichogrammatidae			Trichogramma			Trichogramma pretiosum	wasp
Insecta	Pterygota	Neoptera	Endopterygota	Hymenoptera	Apocrita	Parasitoida	Chalcidoidea	Trichogrammatidae			Trichogramma			Trichogramma brassicae	wasp
Insecta	Pterygota	Neoptera	Endopterygota	Hymenoptera	Apocrita	Parasitoida	Ichneumonoidea	Ichneumonidae	Campopleginae		Venturia			Venturia canescens	ichneumon wasp
Insecta	Pterygota	Neoptera	Endopterygota	Hymenoptera	Apocrita	Parasitoida	Ichneumonoidea	Braconidae	Opiinae		Fopius			Fopius arisanus	parasitoid wasp
Insecta	Pterygota	Neoptera	Endopterygota	Hymenoptera	Apocrita	Parasitoida	Ichneumonoidea	Braconidae	Microgastrinae		Microplitis			Microplitis demolitor	parasitoid wasp
Insecta	Pterygota	Neoptera	Endopterygota	Hymenoptera	Apocrita	Parasitoida	Ichneumonoidea	Braconidae	Aphidiinae		Aphidius			Aphidius gifuensis	parasitoid wasp
Insecta	Pterygota	Neoptera	Endopterygota	Hymenoptera	Apocrita	Parasitoida	Ichneumonoidea	Braconidae	Cheloninae		Chelonus			Chelonus insularis	parasitoid wasp
Insecta	Pterygota	Neoptera	Endopterygota	Hymenoptera	Apocrita	Parasitoida	Ichneumonoidea	Braconidae	Microgastrinae		Cotesia			Cotesia congregata	parasitoid wasp
Insecta	Pterygota	Neoptera	Endopterygota	Hymenoptera	Apocrita	Parasitoida	Ichneumonoidea	Braconidae	Microgastrinae		Cotesia			Cotesia glomerata	white butterfly parasite
Insecta	Pterygota	Neoptera	Endopterygota	Hymenoptera	Apocrita	Parasitoida	Ichneumonoidea	Braconidae	Opiinae		Diachasma			Diachasma alloeum	parasitoid wasp
Insecta	Pterygota	Neoptera	Endopterygota	Hymenoptera	Apocrita	Parasitoida	Cynipoidea	Cynipidae	Cynipinae	Cynipini	Belonocnema			Belonocnema kinseyi	oak gall wasp
Insecta	Pterygota	Neoptera	Endopterygota	Hymenoptera	Apocrita	Parasitoida	Cynipoidea	Figitidae	Eucoilinae		Leptopilina			Leptopilina heterotoma	parasitoid wasp
Insecta	Pterygota	Neoptera	Endopterygota	Hymenoptera	Apocrita	Aculeata	Vespoidea	Vespidae	Polistinae	Polistini	Polistes			Polistes dominula	European paper wasp
Insecta	Pterygota	Neoptera	Endopterygota	Hymenoptera	Apocrita	Aculeata	Vespoidea	Vespidae	Polistinae	Polistini	Polistes			Polistes canadensis	red paper wasp
Insecta	Pterygota	Neoptera	Endopterygota	Hymenoptera	Apocrita	Aculeata	Vespoidea	Vespidae	Polistinae	Polistini	Polistes			Polistes exclamans	Guinea paper wasp
Insecta	Pterygota	Neoptera	Endopterygota	Hymenoptera	Apocrita	Aculeata	Vespoidea	Vespidae	Polistinae	Polistini	Polistes			Polistes fuscatus	common paper wasp
Insecta	Pterygota	Neoptera	Endopterygota	Hymenoptera	Apocrita	Aculeata	Vespoidea	Vespidae	Polistinae	Mischocyttarini	Mischocyttarus			Mischocyttarus mexicanus	New World paper wasp
Insecta	Pterygota	Neoptera	Endopterygota	Hymenoptera	Apocrita	Aculeata	Vespoidea	Vespidae	Vespinae		Vespa			Vespa mandarinia	Asian giant hornet
Insecta	Pterygota	Neoptera	Endopterygota	Hymenoptera	Apocrita	Aculeata	Vespoidea	Vespidae	Vespinae		Vespa			Vespa velutina	Asian hornet
Insecta	Pterygota	Neoptera	Endopterygota	Hymenoptera	Apocrita	Aculeata	Vespoidea	Vespidae	Vespinae		Vespa			Vespa crabro	European hornet
Insecta	Pterygota	Neoptera	Endopterygota	Hymenoptera	Apocrita	Aculeata	Vespoidea	Vespidae	Vespinae		Vespula			Vespula germanica	German yellowjacket
Insecta	Pterygota	Neoptera	Endopterygota	Hymenoptera	Apocrita	Aculeata	Vespoidea	Vespidae	Vespinae		Vespula			Vespula pensylvanica	western yellowjacket
Insecta	Pterygota	Neoptera	Endopterygota	Hymenoptera	Apocrita	Aculeata	Vespoidea	Vespidae	Vespinae		Vespula			Vespula vulgaris	common wasp
Insecta	Pterygota	Neoptera	Endopterygota	Hymenoptera	Apocrita	Aculeata	Apoidea	Apidae	Apinae	Apini	Apis			Apis mellifera	honey bee
Insecta	Pterygota	Neoptera	Endopterygota	Hymenoptera	Apocrita	Aculeata	Apoidea	Apidae	Apinae	Apini	Apis			Apis cerana	Asiatic honeybee
Insecta	Pterygota	Neoptera	Endopterygota	Hymenoptera	Apocrita	Aculeata	Apoidea	Apidae	Apinae	Apini	Apis			Apis dorsata	giant honeybee
Insecta	Pterygota	Neoptera	Endopterygota	Hymenoptera	Apocrita	Aculeata	Apoidea	Apidae	Apinae	Apini	Apis			Apis florea	little honeybee
Insecta	Pterygota	Neoptera	Endopterygota	Hymenoptera	Apocrita	Aculeata	Apoidea	Apidae	Apinae	Apini	Apis			Apis laboriosa	giant Himalayan honeybee
Insecta	Pterygota	Neoptera	Endopterygota	Hymenoptera	Apocrita	Aculeata	Apoidea	Apidae	Apinae	Bombini	Bombus	Bombus		Bombus affinis	rusty patched bumble bee
Insecta	Pterygota	Neoptera	Endopterygota	Hymenoptera	Apocrita	Aculeata	Apoidea	Apidae	Apinae	Bombini	Bombus	Bombus		Bombus terrestris	buff-tailed bumblebee
Insecta	Pterygota	Neoptera	Endopterygota	Hymenoptera	Apocrita	Aculeata	Apoidea	Apidae	Apinae	Bombini	Bombus	Melanobombus		Bombus pyrosoma	bumble bee (Central Asia)
Insecta	Pterygota	Neoptera	Endopterygota	Hymenoptera	Apocrita	Aculeata	Apoidea	Apidae	Apinae	Bombini	Bombus	Pyrobombus		Bombus huntii	Hunt´s bumblebee
Insecta	Pterygota	Neoptera	Endopterygota	Hymenoptera	Apocrita	Aculeata	Apoidea	Apidae	Apinae	Bombini	Bombus	Pyrobombus		Bombus vancouverensis nearcticus	eusocial bumblebee
Insecta	Pterygota	Neoptera	Endopterygota	Hymenoptera	Apocrita	Aculeata	Apoidea	Apidae	Apinae	Bombini	Bombus	Pyrobombus		Bombus impatiens	common eastern bumble bee
Insecta	Pterygota	Neoptera	Endopterygota	Hymenoptera	Apocrita	Aculeata	Apoidea	Apidae	Apinae	Bombini	Bombus	Pyrobombus		Bombus vosnesenskii	yellow-faced bumblebee
Insecta	Pterygota	Neoptera	Endopterygota	Hymenoptera	Apocrita	Aculeata	Apoidea	Apidae	Apinae	Euglossini	Eufriesea			Eufriesea mexicana	orchid bees
Insecta	Pterygota	Neoptera	Endopterygota	Hymenoptera	Apocrita	Aculeata	Apoidea	Apidae	Apinae	Anthophorini	Habropoda			Habropoda laboriosa	southeastern blueberry bee
Insecta	Pterygota	Neoptera	Endopterygota	Hymenoptera	Apocrita	Aculeata	Apoidea	Apidae	Apinae	Meliponini	Melipona			Melipona quadrifasciata	stingless bees
Insecta	Pterygota	Neoptera	Endopterygota	Hymenoptera	Apocrita	Aculeata	Apoidea	Apidae	Apinae	Meliponini	Heterotrigona			Heterotrigona itama	stingless bees
Insecta	Pterygota	Neoptera	Endopterygota	Hymenoptera	Apocrita	Aculeata	Apoidea	Apidae	Xylocopinae	Ceratinini	Ceratina		Zadontomerus	Ceratina calcarata	spurred ceratina (a species of carpenter bees)
Insecta	Pterygota	Neoptera	Endopterygota	Hymenoptera	Apocrita	Aculeata	Apoidea	Apidae	Apinae	Meliponini	Frieseomelitta			Frieseomelitta varia	abelha marmelada-amarela (yellow marmalade bee)
Insecta	Pterygota	Neoptera	Endopterygota	Hymenoptera	Apocrita	Aculeata	Apoidea	Megachilidae	Megachilinae	Megachilini	Megachile			Megachile rotundata	alfalfa leafcutting bee
Insecta	Pterygota	Neoptera	Endopterygota	Hymenoptera	Apocrita	Aculeata	Apoidea	Megachilidae	Megachilinae	Osmiini	Osmia			Osmia bicornis bicornis	red mason bee
Insecta	Pterygota	Neoptera	Endopterygota	Hymenoptera	Apocrita	Aculeata	Apoidea	Megachilidae	Megachilinae	Osmiini	Osmia			Osmia lignaria	orchard mason bee
Insecta	Pterygota	Neoptera	Endopterygota	Hymenoptera	Apocrita	Aculeata	Apoidea	Halictidae	Rophitinae		Dufourea			Dufourea novaeangliae	solitary sweat bees
Insecta	Pterygota	Neoptera	Endopterygota	Hymenoptera	Apocrita	Aculeata	Apoidea	Halictidae	Nomiinae		Nomia	Acunomia		Nomia melanderi	Alkali bee
Insecta	Pterygota	Neoptera	Endopterygota	Hymenoptera	Apocrita	Aculeata	Apoidea	Halictidae	Halictinae	Augochlorini	Megalopta			Megalopta genalis	sweat bees
Insecta	Pterygota	Neoptera	Endopterygota	Hymenoptera	Apocrita	Aculeata	Apoidea	Colletidae	Colletinae		Colletes			Colletes gigas	Plasterer bee
Insecta	Pterygota	Neoptera	Endopterygota	Hymenoptera	Apocrita	Aculeata	Apoidea	Ampulicidae		Ampulicini	Ampulex			Ampulex compressa	jewel wasp
Insecta	Pterygota	Neoptera	Endopterygota	Hymenoptera	Apocrita	Aculeata	Formicoidea	Formicidae	Dolichoderinae		Linepithema			Linepithema humile	Argentine ant
Insecta	Pterygota	Neoptera	Endopterygota	Hymenoptera	Apocrita	Aculeata	Formicoidea	Formicidae	Dorylinae		Ooceraea			Ooceraea biroi	clonal raider ant
Insecta	Pterygota	Neoptera	Endopterygota	Hymenoptera	Apocrita	Aculeata	Formicoidea	Formicidae	Dorylinae		Eciton			Eciton burchellii	New World army ant
Insecta	Pterygota	Neoptera	Endopterygota	Hymenoptera	Apocrita	Aculeata	Formicoidea	Formicidae	Pseudomyrmecinae		Pseudomyrmex			Pseudomyrmex gracilis	graceful twig ant
Insecta	Pterygota	Neoptera	Endopterygota	Hymenoptera	Apocrita	Aculeata	Formicoidea	Formicidae	Ponerinae	Ponerini	Dinoponera			Dinoponera quadriceps	giant ants
Insecta	Pterygota	Neoptera	Endopterygota	Hymenoptera	Apocrita	Aculeata	Formicoidea	Formicidae	Ponerinae	Ponerini	Odontomachus			Odontomachus brunneus	trap-jaw ants
Insecta	Pterygota	Neoptera	Endopterygota	Hymenoptera	Apocrita	Aculeata	Formicoidea	Formicidae	Ponerinae	Ponerini	Harpegnathos			Harpegnathos saltator	Indian jumping ant (Jerdon's jumping ant)
Insecta	Pterygota	Neoptera	Endopterygota	Hymenoptera	Apocrita	Aculeata	Formicoidea	Formicidae	Formicinae	Camponotini	Camponotus			Camponotus floridanus	Florida carpenter ant
Insecta	Pterygota	Neoptera	Endopterygota	Hymenoptera	Apocrita	Aculeata	Formicoidea	Formicidae	Formicinae	Lasiini	Lasius	Lasius		Lasius niger	common black ant
Insecta	Pterygota	Neoptera	Endopterygota	Hymenoptera	Apocrita	Aculeata	Formicoidea	Formicidae	Formicinae	Lasiini	Nylanderia			Nylanderia fulva	Rasberry crazy ant
Insecta	Pterygota	Neoptera	Endopterygota	Hymenoptera	Apocrita	Aculeata	Formicoidea	Formicidae	Formicinae	Formicini	Formica			Formica exsecta	excised wood ant
Insecta	Pterygota	Neoptera	Endopterygota	Hymenoptera	Apocrita	Aculeata	Formicoidea	Formicidae	Formicinae	Formicini	Cataglyphis			Cataglyphis hispanica	desert ants
Insecta	Pterygota	Neoptera	Endopterygota	Hymenoptera	Apocrita	Aculeata	Formicoidea	Formicidae	Myrmicinae	Attini	Acromyrmex			Acromyrmex echinatior	Panamanian leafcutter ant
Insecta	Pterygota	Neoptera	Endopterygota	Hymenoptera	Apocrita	Aculeata	Formicoidea	Formicidae	Myrmicinae	Attini	Acromyrmex			Acromyrmex charruanus	social parasitic ant
Insecta	Pterygota	Neoptera	Endopterygota	Hymenoptera	Apocrita	Aculeata	Formicoidea	Formicidae	Myrmicinae	Attini	Acromyrmex			Acromyrmex heyeri	leafcutter ants
Insecta	Pterygota	Neoptera	Endopterygota	Hymenoptera	Apocrita	Aculeata	Formicoidea	Formicidae	Myrmicinae	Attini	Acromyrmex			Acromyrmex insinuator	social parasitic ant
Insecta	Pterygota	Neoptera	Endopterygota	Hymenoptera	Apocrita	Aculeata	Formicoidea	Formicidae	Myrmicinae	Attini	Atta			Atta cephalotes	leafcutter ants
Insecta	Pterygota	Neoptera	Endopterygota	Hymenoptera	Apocrita	Aculeata	Formicoidea	Formicidae	Myrmicinae	Attini	Atta			Atta colombica	leafcutter ants
Insecta	Pterygota	Neoptera	Endopterygota	Hymenoptera	Apocrita	Aculeata	Formicoidea	Formicidae	Myrmicinae	Attini	Cyphomyrmex			Cyphomyrmex costatus	fungus-farming ants
Insecta	Pterygota	Neoptera	Endopterygota	Hymenoptera	Apocrita	Aculeata	Formicoidea	Formicidae	Myrmicinae	Attini	Pseudoatta			Pseudoatta argentina	inquilinistic ants
Insecta	Pterygota	Neoptera	Endopterygota	Hymenoptera	Apocrita	Aculeata	Formicoidea	Formicidae	Myrmicinae	Attini	Trachymyrmex			Trachymyrmex cornetzi	fungus-farming ants
Insecta	Pterygota	Neoptera	Endopterygota	Hymenoptera	Apocrita	Aculeata	Formicoidea	Formicidae	Myrmicinae	Attini	Trachymyrmex			Trachymyrmex septentrionalis	fungus-farming ants
Insecta	Pterygota	Neoptera	Endopterygota	Hymenoptera	Apocrita	Aculeata	Formicoidea	Formicidae	Myrmicinae	Attini	Trachymyrmex			Trachymyrmex zeteki	fungus-farming ants
Insecta	Pterygota	Neoptera	Endopterygota	Hymenoptera	Apocrita	Aculeata	Formicoidea	Formicidae	Myrmicinae	Solenopsidini	Monomorium			Monomorium pharaonis	pharaoh ant
Insecta	Pterygota	Neoptera	Endopterygota	Hymenoptera	Apocrita	Aculeata	Formicoidea	Formicidae	Myrmicinae	Solenopsidini	Solenopsis			Solenopsis invicta	red fire ant
Insecta	Pterygota	Neoptera	Endopterygota	Hymenoptera	Apocrita	Aculeata	Formicoidea	Formicidae	Myrmicinae	Crematogastrini	Temnothorax			Temnothorax curvispinosus	forest ants
Insecta	Pterygota	Neoptera	Endopterygota	Hymenoptera	Apocrita	Aculeata	Formicoidea	Formicidae	Myrmicinae	Crematogastrini	Temnothorax			Temnothorax longispinosus	forest ants
Insecta	Pterygota	Neoptera	Endopterygota	Hymenoptera	Apocrita	Aculeata	Formicoidea	Formicidae	Myrmicinae	Stenammini	Vollenhovia			Vollenhovia emeryi	ants
Insecta	Pterygota	Neoptera	Endopterygota	Hymenoptera	Apocrita	Aculeata	Formicoidea	Formicidae	Myrmicinae	Blepharidattini	Wasmannia			Wasmannia auropunctata	little fire ant
Insecta	Pterygota	Neoptera	Endopterygota	Hymenoptera	Apocrita	Aculeata	Formicoidea	Formicidae	Myrmicinae	Pogonomyrmecini	Pogonomyrmex			Pogonomyrmex barbatus	red harvester ant
Insecta	Pterygota	Neoptera	Endopterygota	Neuroptera	Hemerobiiformia			Chrysopidae	Chrysopinae		Chrysoperla			Chrysoperla carnea	common green lacewings
Insecta	Pterygota	Neoptera	Endopterygota	Coleoptera	Polyphaga	Staphyliniformia	Staphylinoidea	Silphidae	Nicrophorinae		Nicrophorus			Nicrophorus vespilloides	burying beetle
Insecta	Pterygota	Neoptera	Endopterygota	Coleoptera	Polyphaga	Scarabaeiformia	Scarabaeoidea	Scarabaeidae	Scarabaeinae		Onthophagus			Onthophagus taurus	taurus scarab
Insecta	Pterygota	Neoptera	Endopterygota	Coleoptera	Polyphaga	Scarabaeiformia	Scarabaeoidea	Scarabaeidae	Dynastinae		Oryctes			Oryctes borbonicus	rhinoceros beetles
Insecta	Pterygota	Neoptera	Endopterygota	Coleoptera	Polyphaga	Scarabaeiformia	Scarabaeoidea	Scarabaeidae	Melolonthinae		Holotrichia			Holotrichia oblita	scarab beetles
Insecta	Pterygota	Neoptera	Endopterygota	Coleoptera	Polyphaga	Elateriformia	Buprestoidea	Buprestidae	Agrilinae		Agrilus			Agrilus planipennis	emerald ash borer
Insecta	Pterygota	Neoptera	Endopterygota	Coleoptera	Polyphaga	Elateriformia	Elateroidea	Lampyridae	Lampyrinae		Photinus			Photinus pyralis	common eastern firefly
Insecta	Pterygota	Neoptera	Endopterygota	Coleoptera	Polyphaga	Elateriformia	Elateroidea	Lampyridae	Lampyrinae		Lamprigera			Lamprigera yunnana	fireflies
Insecta	Pterygota	Neoptera	Endopterygota	Coleoptera	Polyphaga	Elateriformia	Elateroidea	Lampyridae	Luciolinae		Abscondita			Abscondita terminalis	fireflies, aka: Lucicola terminalis
Insecta	Pterygota	Neoptera	Endopterygota	Coleoptera	Polyphaga	Elateriformia	Elateroidea	Elateridae	Agrypninae	Pyrophorini	Ignelater			Ignelater luminosus	cucubano (a species of click beetle)
Insecta	Pterygota	Neoptera	Endopterygota	Coleoptera	Polyphaga	Cucujiformia	Tenebrionoidea	Tenebrionidae			Tribolium			Tribolium castaneum	red flour beetle
Insecta	Pterygota	Neoptera	Endopterygota	Coleoptera	Polyphaga	Cucujiformia	Tenebrionoidea	Tenebrionidae			Tribolium			Tribolium madens	black flour beetle
Insecta	Pterygota	Neoptera	Endopterygota	Coleoptera	Polyphaga	Cucujiformia	Tenebrionoidea	Tenebrionidae	Tenebrioninae		Tenebrio			Tenebrio molitor	yellow mealworm
Insecta	Pterygota	Neoptera	Endopterygota	Coleoptera	Polyphaga	Cucujiformia	Tenebrionoidea	Tenebrionidae	Pimeliinae		Asbolus			Asbolus verrucosus	desert ironclad beetle
Insecta	Pterygota	Neoptera	Endopterygota	Coleoptera	Polyphaga	Cucujiformia	Cucujoidea	Nitidulidae	Nitidulinae		Aethina			Aethina tumida	small hive beetle
Insecta	Pterygota	Neoptera	Endopterygota	Coleoptera	Polyphaga	Cucujiformia	Cucujoidea	Nitidulidae	Meligethinae		Brassicogethes			Brassicogethes aeneus	common pollen beetle
Insecta	Pterygota	Neoptera	Endopterygota	Coleoptera	Polyphaga	Cucujiformia	Cucujoidea	Coccinellidae	Coccinellinae	Coccinellini	Coccinella			Coccinella septempunctata	seven-spotted ladybird
Insecta	Pterygota	Neoptera	Endopterygota	Coleoptera	Polyphaga	Cucujiformia	Cucujoidea	Coccinellidae	Coccinellinae	Coccinellini	Harmonia			Harmonia axyridis	Asian ladybeetle
Insecta	Pterygota	Neoptera	Endopterygota	Coleoptera	Polyphaga	Cucujiformia	Chrysomeloidea	Chrysomelidae	Chrysomelinae	Chrysomelini	Phaedon			Phaedon cochleariae	mustard beetle
Insecta	Pterygota	Neoptera	Endopterygota	Coleoptera	Polyphaga	Cucujiformia	Chrysomeloidea	Chrysomelidae	Chrysomelinae	Doryphorini	Leptinotarsa			Leptinotarsa decemlineata	Colorado potato beetle
Insecta	Pterygota	Neoptera	Endopterygota	Coleoptera	Polyphaga	Cucujiformia	Chrysomeloidea	Chrysomelidae	Galerucinae	Alticini	Phyllotreta			Phyllotreta striolata	striped flea beetle
Insecta	Pterygota	Neoptera	Endopterygota	Coleoptera	Polyphaga	Cucujiformia	Chrysomeloidea	Chrysomelidae	Galerucinae	Alticini	Psylliodes			Psylliodes chrysocephala	cabbage-stem flea beetle
Insecta	Pterygota	Neoptera	Endopterygota	Coleoptera	Polyphaga	Cucujiformia	Chrysomeloidea	Chrysomelidae	Galerucinae	Luperini	Diabrotica			Diabrotica virgifera virgifera	western corn rootworm
Insecta	Pterygota	Neoptera	Endopterygota	Coleoptera	Polyphaga	Cucujiformia	Chrysomeloidea	Chrysomelidae	Galerucinae	Luperini	Diabrotica			Diabrotica balteata	banded cucumber beetle
Insecta	Pterygota	Neoptera	Endopterygota	Coleoptera	Polyphaga	Cucujiformia	Chrysomeloidea	Chrysomelidae	Chrysomelinae	Chrysomelini	Gonioctena			Gonioctena quinquepunctata	leaf beetles
Insecta	Pterygota	Neoptera	Endopterygota	Coleoptera	Polyphaga	Cucujiformia	Chrysomeloidea	Chrysomelidae	Bruchinae	Bruchini	Callosobruchus			Callosobruchus maculatus	cowpea weevil
Insecta	Pterygota	Neoptera	Endopterygota	Coleoptera	Polyphaga	Cucujiformia	Chrysomeloidea	Chrysomelidae	Chrysomelinae	Chrysomelini	Colaphellus			Colaphellus bowringi	cabbage beetle
Insecta	Pterygota	Neoptera	Endopterygota	Coleoptera	Polyphaga	Cucujiformia	Chrysomeloidea	Cerambycidae	Lamiinae	Lamiini	Anoplophora			Anoplophora glabripennis	Asian longhorned beetle
Insecta	Pterygota	Neoptera	Endopterygota	Coleoptera	Polyphaga	Cucujiformia	Curculionoidea	Curculionidae	Curculioninae	Anthonomini	Anthonomus			Anthonomus grandis	boll weevil
Insecta	Pterygota	Neoptera	Endopterygota	Coleoptera	Polyphaga	Cucujiformia	Curculionoidea	Curculionidae	Ceutorhynchinae		Ceutorhynchus			Ceutorhynchus assimilis	cabbage seed weevil
Insecta	Pterygota	Neoptera	Endopterygota	Coleoptera	Polyphaga	Cucujiformia	Curculionoidea	Curculionidae	Dryophthorinae		Sitophilus			Sitophilus oryzae	rice weevil
Insecta	Pterygota	Neoptera	Endopterygota	Coleoptera	Polyphaga	Cucujiformia	Curculionoidea	Curculionidae	Dryophthorinae		Rhynchophorus			Rhynchophorus ferrugineus	Asian palm weevil
Insecta	Pterygota	Neoptera	Endopterygota	Coleoptera	Polyphaga	Cucujiformia	Curculionoidea	Curculionidae	Scolytinae		Dendroctonus			Dendroctonus ponderosae	mountain pine beetle
Insecta	Pterygota	Neoptera	Endopterygota	Diptera	Nematocera	Culicomorpha	Culicoidea	Chironomoidea	Orthocladiinae		Clunio			Clunio marinus	marine midge
Insecta	Pterygota	Neoptera	Endopterygota	Diptera	Nematocera	Culicomorpha	Culicoidea	Chironomoidea	Chironominae	Chironomini	Polypedilum	Polypedilum		Polypedilum vanderplanki	sleeping chironomid
Insecta	Pterygota	Neoptera	Endopterygota	Diptera	Nematocera	Culicomorpha	Culicoidea	Chironomoidea	Chironominae	Chironomini	Chironomus			Chironomus riparius	harlequin fly
Insecta	Pterygota	Neoptera	Endopterygota	Diptera	Nematocera	Culicomorpha	Culicoidea	Culicidae	Anophelinae		Anopheles	Nyssorhynchus		Anopheles albimanus	malaria mosquitos
Insecta	Pterygota	Neoptera	Endopterygota	Diptera	Nematocera	Culicomorpha	Culicoidea	Culicidae	Anophelinae		Anopheles	Nyssorhynchus	darlingi group	Anopheles darlingi	American malaria mosquito
Insecta	Pterygota	Neoptera	Endopterygota	Diptera	Nematocera	Culicomorpha	Culicoidea	Culicidae	Anophelinae		Anopheles	Cellia		Anopheles arabiensis	malaria mosquitos
Insecta	Pterygota	Neoptera	Endopterygota	Diptera	Nematocera	Culicomorpha	Culicoidea	Culicidae	Anophelinae		Anopheles	Cellia		Anopheles coluzzii	malaria mosquitos
Insecta	Pterygota	Neoptera	Endopterygota	Diptera	Nematocera	Culicomorpha	Culicoidea	Culicidae	Anophelinae		Anopheles	Cellia		Anopheles merus	malaria mosquitos
Insecta	Pterygota	Neoptera	Endopterygota	Diptera	Nematocera	Culicomorpha	Culicoidea	Culicidae	Anophelinae		Anopheles	Cellia		Anopheles maculipalpis	malaria mosquitos
Insecta	Pterygota	Neoptera	Endopterygota	Diptera	Nematocera	Culicomorpha	Culicoidea	Culicidae	Anophelinae		Anopheles	Cellia		Anopheles stephensi	Asian malaria mosquito
Insecta	Pterygota	Neoptera	Endopterygota	Diptera	Nematocera	Culicomorpha	Culicoidea	Culicidae	Anophelinae		Anopheles	Cellia		Anopheles gambiae	African malaria mosquito
Insecta	Pterygota	Neoptera	Endopterygota	Diptera	Nematocera	Culicomorpha	Culicoidea	Culicidae	Anophelinae		Anopheles	Cellia	funestus group	Anopheles funestus	African malaria mosquito
Insecta	Pterygota	Neoptera	Endopterygota	Diptera	Nematocera	Culicomorpha	Culicoidea	Culicidae	Anophelinae		Anopheles	Anopheles	hyrcanus group	Anopheles sinensis	malaria mosquitos
Insecta	Pterygota	Neoptera	Endopterygota	Diptera	Nematocera	Culicomorpha	Culicoidea	Culicidae	Anophelinae		Anopheles	Nyssorhynchus	oswaldoi group	Anopheles aquasalis	malaria mosquitos
Insecta	Pterygota	Neoptera	Endopterygota	Diptera	Nematocera	Culicomorpha	Culicoidea	Culicidae	Culicinae	Aedini	Aedes	Stegomyia		Aedes aegypti	yellow fever mosquito
Insecta	Pterygota	Neoptera	Endopterygota	Diptera	Nematocera	Culicomorpha	Culicoidea	Culicidae	Culicinae	Aedini	Aedes	Stegomyia		Aedes albopictus	Asian tiger mosquito
Insecta	Pterygota	Neoptera	Endopterygota	Diptera	Nematocera	Culicomorpha	Culicoidea	Culicidae	Culicinae	Culicini	Culex	Culex		Culex pipiens	common house mosquito
Insecta	Pterygota	Neoptera	Endopterygota	Diptera	Nematocera	Culicomorpha	Culicoidea	Culicidae	Culicinae	Culicini	Culex	Culex		Culex pipiens molestus	London Underground mosquito
Insecta	Pterygota	Neoptera	Endopterygota	Diptera	Nematocera	Culicomorpha	Culicoidea	Culicidae	Culicinae	Culicini	Culex	Culex		Culex pipiens pallens	Northern China house mosquito
Insecta	Pterygota	Neoptera	Endopterygota	Diptera	Nematocera	Culicomorpha	Culicoidea	Culicidae	Culicinae	Culicini	Culex	Culex		Culex quinquefasciatus	southern house mosquito
Insecta	Pterygota	Neoptera	Endopterygota	Diptera	Nematocera	Bibionomorpha	Sciaroidea	Sciaridae			Bradysia			Bradysia coprophila	darkwinged fungus gnats
Insecta	Pterygota	Neoptera	Endopterygota	Diptera	Nematocera	Bibionomorpha	Sciaroidea	Sciaridae			Bradysia			Bradysia odoriphaga	darkwinged fungus gnats
Insecta	Pterygota	Neoptera	Endopterygota	Diptera	Nematocera	Bibionomorpha	Sciaroidea	Cecidomyiidae	Cecidomyiinae	Cecidomyiini	Contarinia			Contarinia nasturtii	swede midge
Insecta	Pterygota	Neoptera	Endopterygota	Diptera	Brachycera	Stratiomyomorpha	Stratiomyida	Stratiomyidae	Hermetiinae		Hermetia			Hermetia illucens	black soldier fly
Insecta	Pterygota	Neoptera	Endopterygota	Diptera	Brachycera	Muscomorpha	Tephritoidea	Tephritidae	Dacinae	Dacini	Zeugodacus	Zeugodacus		Zeugodacus cucurbitae	melon fly
Insecta	Pterygota	Neoptera	Endopterygota	Diptera	Brachycera	Muscomorpha	Tephritoidea	Tephritidae	Dacinae	Dacini	Bactrocera	Bactrocera		Bactrocera dorsalis	oriental fruit fly
Insecta	Pterygota	Neoptera	Endopterygota	Diptera	Brachycera	Muscomorpha	Tephritoidea	Tephritidae	Dacinae	Dacini	Bactrocera	Bactrocera		Bactrocera latifrons	tephritid fruit flies
Insecta	Pterygota	Neoptera	Endopterygota	Diptera	Brachycera	Muscomorpha	Tephritoidea	Tephritidae	Dacinae	Dacini	Bactrocera	Bactrocera		Bactrocera neohumeralis	fruit flies
Insecta	Pterygota	Neoptera	Endopterygota	Diptera	Brachycera	Muscomorpha	Tephritoidea	Tephritidae	Dacinae	Dacini	Bactrocera	Daculus		Bactrocera oleae	olive fruit fly
Insecta	Pterygota	Neoptera	Endopterygota	Diptera	Brachycera	Muscomorpha	Tephritoidea	Tephritidae	Dacinae	Dacini	Bactrocera	Bactrocera		Bactrocera tryoni	Queensland fruit fly
Insecta	Pterygota	Neoptera	Endopterygota	Diptera	Brachycera	Muscomorpha	Tephritoidea	Tephritidae	Dacinae	Ceratitidini	Ceratitis	Ceratitis		Ceratitis capitata	Mediterranean fruit fly
Insecta	Pterygota	Neoptera	Endopterygota	Diptera	Brachycera	Muscomorpha	Tephritoidea	Tephritidae	Trypetinae	Carpomyini	Rhagoletis			Rhagoletis zephyria	snowberry fruit fly
Insecta	Pterygota	Neoptera	Endopterygota	Diptera	Brachycera	Muscomorpha	Tephritoidea	Tephritidae	Trypetinae	Carpomyini	Rhagoletis			Rhagoletis pomonella	apple maggot
Insecta	Pterygota	Neoptera	Endopterygota	Diptera	Brachycera	Muscomorpha	Diopsoidea	Diopsidae			Teleopsis			Teleopsis dalmanni	Malaysian stalk-eyed fly
Insecta	Pterygota	Neoptera	Endopterygota	Diptera	Brachycera	Muscomorpha	Ephydroidea	Drosophilidae	Drosophilinae	Colocasiomyini	Scaptodrosophila		victoria group	Scaptodrosophila lebanonensis	fruit flies
Insecta	Pterygota	Neoptera	Endopterygota	Diptera	Brachycera	Muscomorpha	Ephydroidea	Drosophilidae	Drosophilinae	Drosophilini	Zaprionus	Anaprionus		Zaprionus bogoriensis	fruit flies
Insecta	Pterygota	Neoptera	Endopterygota	Diptera	Brachycera	Muscomorpha	Ephydroidea	Drosophilidae	Drosophilinae	Drosophilini	Drosophila	Hawaiian Drosophila	grimshawi group	Drosophila grimshawi	fruit flies
Insecta	Pterygota	Neoptera	Endopterygota	Diptera	Brachycera	Muscomorpha	Ephydroidea	Drosophilidae	Drosophilinae	Drosophilini	Drosophila	Dorsilopha		Drosophila busckii	fruit flies
Insecta	Pterygota	Neoptera	Endopterygota	Diptera	Brachycera	Muscomorpha	Ephydroidea	Drosophilidae	Drosophilinae	Drosophilini	Drosophila	Drosophila	immigrans group	Drosophila albomicans	fruit flies
Insecta	Pterygota	Neoptera	Endopterygota	Diptera	Brachycera	Muscomorpha	Ephydroidea	Drosophilidae	Drosophilinae	Drosophilini	Drosophila	Drosophila	immigrans group	Drosophila sulfurigaster	fruit flies
Insecta	Pterygota	Neoptera	Endopterygota	Diptera	Brachycera	Muscomorpha	Ephydroidea	Drosophilidae	Drosophilinae	Drosophilini	Drosophila	Drosophila	immigrans group	Drosophila immigrans	fruit flies
Insecta	Pterygota	Neoptera	Endopterygota	Diptera	Brachycera	Muscomorpha	Ephydroidea	Drosophilidae	Drosophilinae	Drosophilini	Drosophila	Drosophila	immigrans group	Drosophila rubida	fruit flies
Insecta	Pterygota	Neoptera	Endopterygota	Diptera	Brachycera	Muscomorpha	Ephydroidea	Drosophilidae	Drosophilinae	Drosophilini	Drosophila	Drosophila	virilis group	Drosophila virilis	fruit flies
Insecta	Pterygota	Neoptera	Endopterygota	Diptera	Brachycera	Muscomorpha	Ephydroidea	Drosophilidae	Drosophilinae	Drosophilini	Drosophila	Drosophila	virilis group	Drosophila novamexicana	fruit flies
Insecta	Pterygota	Neoptera	Endopterygota	Diptera	Brachycera	Muscomorpha	Ephydroidea	Drosophilidae	Drosophilinae	Drosophilini	Drosophila	Drosophila	repleta group	Drosophila arizonae	fruit flies
Insecta	Pterygota	Neoptera	Endopterygota	Diptera	Brachycera	Muscomorpha	Ephydroidea	Drosophilidae	Drosophilinae	Drosophilini	Drosophila	Drosophila	repleta group	Drosophila hydei	fruit flies
Insecta	Pterygota	Neoptera	Endopterygota	Diptera	Brachycera	Muscomorpha	Ephydroidea	Drosophilidae	Drosophilinae	Drosophilini	Drosophila	Drosophila	repleta group	Drosophila mojavensis	fruit flies
Insecta	Pterygota	Neoptera	Endopterygota	Diptera	Brachycera	Muscomorpha	Ephydroidea	Drosophilidae	Drosophilinae	Drosophilini	Drosophila	Drosophila	repleta group	Drosophila navojoa	fruit flies
Insecta	Pterygota	Neoptera	Endopterygota	Diptera	Brachycera	Muscomorpha	Ephydroidea	Drosophilidae	Drosophilinae	Drosophilini	Drosophila	Sophophora	setifemur group	Drosophila setifemur	fruit flies
Insecta	Pterygota	Neoptera	Endopterygota	Diptera	Brachycera	Muscomorpha	Ephydroidea	Drosophilidae	Drosophilinae	Drosophilini	Drosophila	Sophophora	willistoni group	Drosophila willistoni	fruit flies
Insecta	Pterygota	Neoptera	Endopterygota	Diptera	Brachycera	Muscomorpha	Ephydroidea	Drosophilidae	Drosophilinae	Drosophilini	Drosophila	Sophophora	obscura group	Drosophila guanche	fruit flies
Insecta	Pterygota	Neoptera	Endopterygota	Diptera	Brachycera	Muscomorpha	Ephydroidea	Drosophilidae	Drosophilinae	Drosophilini	Drosophila	Sophophora	obscura group	Drosophila subobscura	fruit flies
Insecta	Pterygota	Neoptera	Endopterygota	Diptera	Brachycera	Muscomorpha	Ephydroidea	Drosophilidae	Drosophilinae	Drosophilini	Drosophila	Sophophora	obscura group	Drosophila obscura	fruit flies
Insecta	Pterygota	Neoptera	Endopterygota	Diptera	Brachycera	Muscomorpha	Ephydroidea	Drosophilidae	Drosophilinae	Drosophilini	Drosophila	Sophophora	obscura group	Drosophila miranda	fruit flies
Insecta	Pterygota	Neoptera	Endopterygota	Diptera	Brachycera	Muscomorpha	Ephydroidea	Drosophilidae	Drosophilinae	Drosophilini	Drosophila	Sophophora	obscura group	Drosophila pseudoobscura	fruit flies
Insecta	Pterygota	Neoptera	Endopterygota	Diptera	Brachycera	Muscomorpha	Ephydroidea	Drosophilidae	Drosophilinae	Drosophilini	Drosophila	Sophophora	obscura group	Drosophila persimilis	fruit flies
Insecta	Pterygota	Neoptera	Endopterygota	Diptera	Brachycera	Muscomorpha	Ephydroidea	Drosophilidae	Drosophilinae	Drosophilini	Drosophila	Sophophora	melanogaster group	Drosophila ananassae	fruit flies
Insecta	Pterygota	Neoptera	Endopterygota	Diptera	Brachycera	Muscomorpha	Ephydroidea	Drosophilidae	Drosophilinae	Drosophilini	Drosophila	Sophophora	melanogaster group	Drosophila ironensis	fruit flies
Insecta	Pterygota	Neoptera	Endopterygota	Diptera	Brachycera	Muscomorpha	Ephydroidea	Drosophilidae	Drosophilinae	Drosophilini	Drosophila	Sophophora	melanogaster group	Drosophila pandora	fruit flies
Insecta	Pterygota	Neoptera	Endopterygota	Diptera	Brachycera	Muscomorpha	Ephydroidea	Drosophilidae	Drosophilinae	Drosophilini	Drosophila	Sophophora	melanogaster group	Drosophila pseudoananassae	fruit flies
Insecta	Pterygota	Neoptera	Endopterygota	Diptera	Brachycera	Muscomorpha	Ephydroidea	Drosophilidae	Drosophilinae	Drosophilini	Drosophila	Sophophora	melanogaster group	Drosophila bipectinata	fruit flies
Insecta	Pterygota	Neoptera	Endopterygota	Diptera	Brachycera	Muscomorpha	Ephydroidea	Drosophilidae	Drosophilinae	Drosophilini	Drosophila	Sophophora	melanogaster group	Drosophila ficusphila	fruit flies
Insecta	Pterygota	Neoptera	Endopterygota	Diptera	Brachycera	Muscomorpha	Ephydroidea	Drosophilidae	Drosophilinae	Drosophilini	Drosophila	Sophophora	melanogaster group	Drosophila elegans	fruit flies
Insecta	Pterygota	Neoptera	Endopterygota	Diptera	Brachycera	Muscomorpha	Ephydroidea	Drosophilidae	Drosophilinae	Drosophilini	Drosophila	Sophophora	melanogaster group	Drosophila gunungcola	fruit flies
Insecta	Pterygota	Neoptera	Endopterygota	Diptera	Brachycera	Muscomorpha	Ephydroidea	Drosophilidae	Drosophilinae	Drosophilini	Drosophila	Sophophora	melanogaster group	Drosophila rhopaloa	fruit flies
Insecta	Pterygota	Neoptera	Endopterygota	Diptera	Brachycera	Muscomorpha	Ephydroidea	Drosophilidae	Drosophilinae	Drosophilini	Drosophila	Sophophora	melanogaster group	Drosophila takahashii	fruit flies
Insecta	Pterygota	Neoptera	Endopterygota	Diptera	Brachycera	Muscomorpha	Ephydroidea	Drosophilidae	Drosophilinae	Drosophilini	Drosophila	Sophophora	melanogaster group	Drosophila pseudotakahashii	fruit flies
Insecta	Pterygota	Neoptera	Endopterygota	Diptera	Brachycera	Muscomorpha	Ephydroidea	Drosophilidae	Drosophilinae	Drosophilini	Drosophila	Sophophora	melanogaster group	Drosophila suzukii	spotted wing drosophila
Insecta	Pterygota	Neoptera	Endopterygota	Diptera	Brachycera	Muscomorpha	Ephydroidea	Drosophilidae	Drosophilinae	Drosophilini	Drosophila	Sophophora	melanogaster group	Drosophila subpulchrella	fruit flies
Insecta	Pterygota	Neoptera	Endopterygota	Diptera	Brachycera	Muscomorpha	Ephydroidea	Drosophilidae	Drosophilinae	Drosophilini	Drosophila	Sophophora	melanogaster group	Drosophila biarmipes	fruit flies
Insecta	Pterygota	Neoptera	Endopterygota	Diptera	Brachycera	Muscomorpha	Ephydroidea	Drosophilidae	Drosophilinae	Drosophilini	Drosophila	Sophophora	melanogaster group	Drosophila eugracilis	fruit flies
Insecta	Pterygota	Neoptera	Endopterygota	Diptera	Brachycera	Muscomorpha	Ephydroidea	Drosophilidae	Drosophilinae	Drosophilini	Drosophila	Sophophora	melanogaster group	Drosophila melanogaster	fruit fly
Insecta	Pterygota	Neoptera	Endopterygota	Diptera	Brachycera	Muscomorpha	Ephydroidea	Drosophilidae	Drosophilinae	Drosophilini	Drosophila	Sophophora	melanogaster group	Drosophila sechellia	fruit flies
Insecta	Pterygota	Neoptera	Endopterygota	Diptera	Brachycera	Muscomorpha	Ephydroidea	Drosophilidae	Drosophilinae	Drosophilini	Drosophila	Sophophora	melanogaster group	Drosophila simulans	fruit flies
Insecta	Pterygota	Neoptera	Endopterygota	Diptera	Brachycera	Muscomorpha	Ephydroidea	Drosophilidae	Drosophilinae	Drosophilini	Drosophila	Sophophora	melanogaster group	Drosophila mauritiana	fruit flies
Insecta	Pterygota	Neoptera	Endopterygota	Diptera	Brachycera	Muscomorpha	Ephydroidea	Drosophilidae	Drosophilinae	Drosophilini	Drosophila	Sophophora	melanogaster group	Drosophila yakuba	fruit flies
Insecta	Pterygota	Neoptera	Endopterygota	Diptera	Brachycera	Muscomorpha	Ephydroidea	Drosophilidae	Drosophilinae	Drosophilini	Drosophila	Sophophora	melanogaster group	Drosophila teissieri	fruit flies
Insecta	Pterygota	Neoptera	Endopterygota	Diptera	Brachycera	Muscomorpha	Ephydroidea	Drosophilidae	Drosophilinae	Drosophilini	Drosophila	Sophophora	melanogaster group	Drosophila santomea	fruit flies
Insecta	Pterygota	Neoptera	Endopterygota	Diptera	Brachycera	Muscomorpha	Ephydroidea	Drosophilidae	Drosophilinae	Drosophilini	Drosophila	Sophophora	melanogaster group	Drosophila erecta	fruit flies
Insecta	Pterygota	Neoptera	Endopterygota	Diptera	Brachycera	Muscomorpha	Ephydroidea	Drosophilidae	Drosophilinae	Drosophilini	Drosophila	Sophophora	melanogaster group	Drosophila kikkawai	fruit flies
Insecta	Pterygota	Neoptera	Endopterygota	Diptera	Brachycera	Muscomorpha	Ephydroidea	Drosophilidae	Drosophilinae	Drosophilini	Drosophila	Sophophora	melanogaster group	Drosophila jambulina	fruit flies
Insecta	Pterygota	Neoptera	Endopterygota	Diptera	Brachycera	Muscomorpha	Ephydroidea	Drosophilidae	Drosophilinae	Drosophilini	Drosophila	Sophophora	melanogaster group	Drosophila serrata	fruit flies
Insecta	Pterygota	Neoptera	Endopterygota	Diptera	Brachycera	Muscomorpha	Ephydroidea	Drosophilidae	Drosophilinae	Drosophilini	Drosophila	Sophophora	melanogaster group	Drosophila birchii	fruit flies
Insecta	Pterygota	Neoptera	Endopterygota	Diptera	Brachycera	Muscomorpha	Ephydroidea	Drosophilidae	Drosophilinae	Drosophilini	Drosophila	Sophophora	melanogaster group	Drosophila bunnanda	fruit flies
Insecta	Pterygota	Neoptera	Endopterygota	Diptera	Brachycera	Muscomorpha	Ephydroidea	Drosophilidae	Drosophilinae	Drosophilini	Drosophila	Drosophila	quinaria group	Drosophila innubila	fruit flies
Insecta	Pterygota	Neoptera	Endopterygota	Diptera	Brachycera	Muscomorpha	Hippoboscoidea	Glossinidae			Glossina	Nemorhina		Glossina fuscipes	tsetse flies
Insecta	Pterygota	Neoptera	Endopterygota	Diptera	Brachycera	Muscomorpha	Muscoidea	Muscidae	Muscinae	Muscini	Musca	Musca		Musca domestica	housefly
Insecta	Pterygota	Neoptera	Endopterygota	Diptera	Brachycera	Muscomorpha	Muscoidea	Muscidae	Muscinae	Stomoxyini	Stomoxys			Stomoxys calcitrans	stable fly
Insecta	Pterygota	Neoptera	Endopterygota	Diptera	Brachycera	Muscomorpha	Oestroidea	Sarcophagidae	Sarcophaginae		Sarcophaga	Neobellieria		Sarcophaga bullata	grey fleshfly
Insecta	Pterygota	Neoptera	Endopterygota	Diptera	Brachycera	Muscomorpha	Oestroidea	Sarcophagidae	Sarcophaginae		Sarcophaga	Liopygia		Sarcophaga crassipalpis	flesh flies
Insecta	Pterygota	Neoptera	Endopterygota	Diptera	Brachycera	Muscomorpha	Oestroidea	Calliphoridae	Calliphorinae		Calliphora			Calliphora vicina	urban bluebottle blowfly
Insecta	Pterygota	Neoptera	Endopterygota	Diptera	Brachycera	Muscomorpha	Oestroidea	Calliphoridae	Luciliinae		Lucilia			Lucilia cuprina	Australian sheep blowfly
Insecta	Pterygota	Neoptera	Endopterygota	Diptera	Brachycera	Muscomorpha	Oestroidea	Calliphoridae	Luciliinae		Lucilia			Lucilia sericata	common green bottle fly
Insecta	Pterygota	Neoptera	Endopterygota	Lepidoptera	Glossata	Neolepidoptera	Tineoidea	Psychidae	Oiketicinae		Eumeta			Eumeta japonica	cotton bag worm (aka Eumeta variegata)
Insecta	Pterygota	Neoptera	Endopterygota	Lepidoptera	Glossata	Neolepidoptera	Yponomeutoidea	Plutellidae			Plutella			Plutella xylostella	diamondback moth
Insecta	Pterygota	Neoptera	Endopterygota	Lepidoptera	Glossata	Neolepidoptera	Tortricoidea	Tortricidae	Tortricinae	Archipini	Choristoneura			Choristoneura fumiferana	eastern spruce budworm
Insecta	Pterygota	Neoptera	Endopterygota	Lepidoptera	Glossata	Neolepidoptera	Tortricoidea	Tortricidae	Olethreutinae	Grapholitini	Leguminivora			Leguminivora glycinivorella	soybean pod borer
Insecta	Pterygota	Neoptera	Endopterygota	Lepidoptera	Glossata	Neolepidoptera	Papilionoidea	Papilionidae	Papilioninae	Papilionini	Papilio			Papilio machaon	common yellow swallowtail
Insecta	Pterygota	Neoptera	Endopterygota	Lepidoptera	Glossata	Neolepidoptera	Papilionoidea	Papilionidae	Papilioninae	Papilionini	Papilio			Papilio xuthus	Asian swallowtail
Insecta	Pterygota	Neoptera	Endopterygota	Lepidoptera	Glossata	Neolepidoptera	Papilionoidea	Papilionidae	Papilioninae	Papilionini	Papilio			Papilio polytes	common Mormon
Insecta	Pterygota	Neoptera	Endopterygota	Lepidoptera	Glossata	Neolepidoptera	Papilionoidea	Papilionidae	Papilioninae	Leptocircini	Iphiclides			Iphiclides podalirius	scarce swallowtail
Insecta	Pterygota	Neoptera	Endopterygota	Lepidoptera	Glossata	Neolepidoptera	Papilionoidea	Papilionidae	Parnassiinae	Parnassini	Parnassius	Parnassius		Parnassius apollo	mountain Apollo
Insecta	Pterygota	Neoptera	Endopterygota	Lepidoptera	Glossata	Neolepidoptera	Papilionoidea	Nymphalidae	Danainae	Danaini	Danaus	Danaus		Danaus plexippus plexippus	monarch butterfly
Insecta	Pterygota	Neoptera	Endopterygota	Lepidoptera	Glossata	Neolepidoptera	Papilionoidea	Nymphalidae	Danainae	Danaini	Danaus	Anosia		Danaus chrysippus	African queen
Insecta	Pterygota	Neoptera	Endopterygota	Lepidoptera	Glossata	Neolepidoptera	Papilionoidea	Nymphalidae	Satyrinae	Satyrini	Bicyclus			Bicyclus anynana	squinting bush brown
Insecta	Pterygota	Neoptera	Endopterygota	Lepidoptera	Glossata	Neolepidoptera	Papilionoidea	Nymphalidae	Satyrinae	Satyrini	Maniola	Aphantopus		Maniola hyperantus	ringlet
Insecta	Pterygota	Neoptera	Endopterygota	Lepidoptera	Glossata	Neolepidoptera	Papilionoidea	Nymphalidae	Satyrinae	Satyrini	Maniola			Maniola jurtina	meadow brown
Insecta	Pterygota	Neoptera	Endopterygota	Lepidoptera	Glossata	Neolepidoptera	Papilionoidea	Nymphalidae	Satyrinae	Satyrini	Pararge			Pararge aegeria	specked wood butterfly
Insecta	Pterygota	Neoptera	Endopterygota	Lepidoptera	Glossata	Neolepidoptera	Papilionoidea	Nymphalidae	Nymphalinae	Nymphalini	Nymphalis	Aglais		Nymphalis io	European peacock
Insecta	Pterygota	Neoptera	Endopterygota	Lepidoptera	Glossata	Neolepidoptera	Papilionoidea	Nymphalidae	Nymphalinae	Nymphalini	Vanessa			Vanessa atalanta	red admiral
Insecta	Pterygota	Neoptera	Endopterygota	Lepidoptera	Glossata	Neolepidoptera	Papilionoidea	Nymphalidae	Nymphalinae	Nymphalini	Vanessa			Vanessa cardui	painted lady
Insecta	Pterygota	Neoptera	Endopterygota	Lepidoptera	Glossata	Neolepidoptera	Papilionoidea	Nymphalidae	Nymphalinae	Nymphalini	Vanessa			Vanessa tameamea	Kamehameha butterfly
Insecta	Pterygota	Neoptera	Endopterygota	Lepidoptera	Glossata	Neolepidoptera	Papilionoidea	Nymphalidae	Nymphalinae	Melitaeini	Euphydryas			Euphydryas editha	Edith's checkerspot
Insecta	Pterygota	Neoptera	Endopterygota	Lepidoptera	Glossata	Neolepidoptera	Papilionoidea	Nymphalidae	Heliconiinae	Argynnini	Brenthis			Brenthis ino	lesser marbled fritillary
Insecta	Pterygota	Neoptera	Endopterygota	Lepidoptera	Glossata	Neolepidoptera	Papilionoidea	Nymphalidae	Nymphalinae	Melitaeini	Melitaea			Melitaea cinxia	Glanville fritillary
Insecta	Pterygota	Neoptera	Endopterygota	Lepidoptera	Glossata	Neolepidoptera	Papilionoidea	Lycaenidae	Polyommatinae		Aricia			Aricia agestis	brown argus
Insecta	Pterygota	Neoptera	Endopterygota	Lepidoptera	Glossata	Neolepidoptera	Papilionoidea	Pieridae	Dismorphiinae		Leptidea			Leptidea sinapis	wood white
Insecta	Pterygota	Neoptera	Endopterygota	Lepidoptera	Glossata	Neolepidoptera	Papilionoidea	Pieridae	Coliadinae		Zerene			Zerene cesonia	dogface butterfly
Insecta	Pterygota	Neoptera	Endopterygota	Lepidoptera	Glossata	Neolepidoptera	Papilionoidea	Pieridae	Coliadinae		Colias			Colias croceus	clouded yello
Insecta	Pterygota	Neoptera	Endopterygota	Lepidoptera	Glossata	Neolepidoptera	Papilionoidea	Pieridae	Pierinae	Pierini	Pieris			Pieris napi	green-veined white
Insecta	Pterygota	Neoptera	Endopterygota	Lepidoptera	Glossata	Neolepidoptera	Papilionoidea	Pieridae	Pierinae	Pierini	Pieris			Pieris macdunnoughi	butterflies (garden whites)
Insecta	Pterygota	Neoptera	Endopterygota	Lepidoptera	Glossata	Neolepidoptera	Papilionoidea	Pieridae	Pierinae	Pierini	Pieris			Pieris rapae	cabbage white
Insecta	Pterygota	Neoptera	Endopterygota	Lepidoptera	Glossata	Neolepidoptera	Papilionoidea	Pieridae	Pierinae	Pierini	Pieris			Pieris brassicae	large cabbage white
Insecta	Pterygota	Neoptera	Endopterygota	Lepidoptera	Glossata	Neolepidoptera	Gelechioidea	Cosmopterigidae	Cosmopteriginae		Hyposmocoma			Hyposmocoma kahamanoa	moths
Insecta	Pterygota	Neoptera	Endopterygota	Lepidoptera	Glossata	Neolepidoptera	Gelechioidea	Gelechiidae	Apatetrinae		Pectinophora			Pectinophora gossypiella	pink bollworm
Insecta	Pterygota	Neoptera	Endopterygota	Lepidoptera	Glossata	Neolepidoptera	Gelechioidea	Gelechiidae	Gelechiinae		Phthorimaea			Phthorimaea operculella	potato tuberworm
Insecta	Pterygota	Neoptera	Endopterygota	Lepidoptera	Glossata	Neolepidoptera	Pyraloidea	Crambidae	Crambinae		Chilo			Chilo suppressalis	striped riceborer
Insecta	Pterygota	Neoptera	Endopterygota	Lepidoptera	Glossata	Neolepidoptera	Pyraloidea	Crambidae	Pyraustinae		Ostrinia			Ostrinia furnacalis	Asian corn borer
Insecta	Pterygota	Neoptera	Endopterygota	Lepidoptera	Glossata	Neolepidoptera	Pyraloidea	Crambidae	Crambinae		Diatraea			Diatraea saccharalis	sugarcane borer
Insecta	Pterygota	Neoptera	Endopterygota	Lepidoptera	Glossata	Neolepidoptera	Pyraloidea	Pyralidae	Galleriinae		Galleria			Galleria mellonella	greater wax moth
Insecta	Pterygota	Neoptera	Endopterygota	Lepidoptera	Glossata	Neolepidoptera	Pyraloidea	Pyralidae	Phycitinae		Amyelois			Amyelois transitella	navel orangeworm
Insecta	Pterygota	Neoptera	Endopterygota	Lepidoptera	Glossata	Neolepidoptera	Noctuoidea	Erebidae	Arctiinae	Arctiini	Arctia			Arctia plantaginis	wood tiger
Insecta	Pterygota	Neoptera	Endopterygota	Lepidoptera	Glossata	Neolepidoptera	Noctuoidea	Notodontidae	Amphipyrinae		Spodoptera			Spodoptera exigua	beet armyworm
Insecta	Pterygota	Neoptera	Endopterygota	Lepidoptera	Glossata	Neolepidoptera	Noctuoidea	Notodontidae	Amphipyrinae		Spodoptera			Spodoptera litura	tobacco cutworm
Insecta	Pterygota	Neoptera	Endopterygota	Lepidoptera	Glossata	Neolepidoptera	Noctuoidea	Notodontidae	Amphipyrinae		Spodoptera			Spodoptera littoralis	African cotton leafworm
Insecta	Pterygota	Neoptera	Endopterygota	Lepidoptera	Glossata	Neolepidoptera	Noctuoidea	Notodontidae	Amphipyrinae		Spodoptera			Spodoptera frugiperda	fall armyworm
Insecta	Pterygota	Neoptera	Endopterygota	Lepidoptera	Glossata	Neolepidoptera	Noctuoidea	Notodontidae	Thaumetopoeinae		Ochrogaster			Ochrogaster lunifer	bag-shelter moth
Insecta	Pterygota	Neoptera	Endopterygota	Lepidoptera	Glossata	Neolepidoptera	Noctuoidea	Notodontidae	Thaumetopoeinae		Thaumetopoea			Thaumetopoea bonjeani	cedar processionary
Insecta	Pterygota	Neoptera	Endopterygota	Lepidoptera	Glossata	Neolepidoptera	Noctuoidea	Notodontidae	Thaumetopoeinae		Thaumetopoea			Thaumetopoea herculeana	processionary caterpillars
Insecta	Pterygota	Neoptera	Endopterygota	Lepidoptera	Glossata	Neolepidoptera	Noctuoidea	Notodontidae	Thaumetopoeinae		Thaumetopoea			Thaumetopoea pityocampa	pine processionary
Insecta	Pterygota	Neoptera	Endopterygota	Lepidoptera	Glossata	Neolepidoptera	Noctuoidea	Notodontidae	Thaumetopoeinae		Thaumetopoea			Thaumetopoea processionea	oak processionary
Insecta	Pterygota	Neoptera	Endopterygota	Lepidoptera	Glossata	Neolepidoptera	Noctuoidea	Notodontidae	Thaumetopoeinae		Thaumetopoea			Thaumetopoea solitaria	pistachio processionary
Insecta	Pterygota	Neoptera	Endopterygota	Lepidoptera	Glossata	Neolepidoptera	Noctuoidea	Notodontidae	Thaumetopoeinae		Thaumetopoea			Thaumetopoea wilkinsoni	Cyprus processionary caterpillar
Insecta	Pterygota	Neoptera	Endopterygota	Lepidoptera	Glossata	Neolepidoptera	Noctuoidea	Noctuidae	Amphipyrinae		Sesamia			Sesamia nonagrioides	Mediterranean corn borer
Insecta	Pterygota	Neoptera	Endopterygota	Lepidoptera	Glossata	Neolepidoptera	Noctuoidea	Noctuidae	Plusiinae		Trichoplusia			Trichoplusia ni	cabbage looper
Insecta	Pterygota	Neoptera	Endopterygota	Lepidoptera	Glossata	Neolepidoptera	Noctuoidea	Noctuidae	Plusiinae		Chrysodeixis			Chrysodeixis chalcites	tomato looper
Insecta	Pterygota	Neoptera	Endopterygota	Lepidoptera	Glossata	Neolepidoptera	Noctuoidea	Noctuidae	Plusiinae		Chrysodeixis			Chrysodeixis includens	soybean looper
Insecta	Pterygota	Neoptera	Endopterygota	Lepidoptera	Glossata	Neolepidoptera	Noctuoidea	Noctuidae	Noctuinae	Noctuini	Agrotis			Agrotis segetum	turnip moth
Insecta	Pterygota	Neoptera	Endopterygota	Lepidoptera	Glossata	Neolepidoptera	Noctuoidea	Noctuidae	Noctuinae	Noctuini	Agrotis			Agrotis ipsilon	black cutworm moth
Insecta	Pterygota	Neoptera	Endopterygota	Lepidoptera	Glossata	Neolepidoptera	Noctuoidea	Noctuidae	Heliothinae		Helicoverpa			Helicoverpa armigera	cotton bollworm
Insecta	Pterygota	Neoptera	Endopterygota	Lepidoptera	Glossata	Neolepidoptera	Noctuoidea	Noctuidae	Heliothinae		Helicoverpa			Helicoverpa zea	corn earworm
Insecta	Pterygota	Neoptera	Endopterygota	Lepidoptera	Glossata	Neolepidoptera	Noctuoidea	Noctuidae	Hadeninae		Mamestra			Mamestra brassicae	cabbage moth
Insecta	Pterygota	Neoptera	Endopterygota	Lepidoptera	Glossata	Neolepidoptera	Noctuoidea	Noctuidae	Hadeninae		Mythimna			Mythimna separata	northern armyworm
Insecta	Pterygota	Neoptera	Endopterygota	Lepidoptera	Glossata	Neolepidoptera	Geometroidea	Geometridae	Larentiinae		Operophtera			Operophtera brumata	winter moth
Insecta	Pterygota	Neoptera	Endopterygota	Lepidoptera	Glossata	Neolepidoptera	Bombycoidea	Bombycidae	Bombycinae		Bombyx			Bombyx mori	domestic silkworm
Insecta	Pterygota	Neoptera	Endopterygota	Lepidoptera	Glossata	Neolepidoptera	Bombycoidea	Bombycidae	Bombycinae		Bombyx			Bombyx mandarina	wild silkworm
Insecta	Pterygota	Neoptera	Endopterygota	Lepidoptera	Glossata	Neolepidoptera	Bombycoidea	Sphingidae	Sphinginae	Sphingini	Manduca			Manduca sexta	tobacco hornworm
Insecta	Pterygota	Neoptera	Endopterygota	Lepidoptera	Glossata	Neolepidoptera	Bombycoidea	Saturniidae	Saturniinae	Saturniini	Antheraea			Antheraea pernyi	Chinese oak silkmoth
Insecta	Pterygota	Neoptera	Endopterygota	Siphonaptera	Pulicomorpha		Pulicoidea	Pulicidae	Archaeopsyllinae		Ctenocephalides			Ctenocephalides felis	cat flea
