# Supplementary material for: Contribution of cryptochromes and photolyases for insect life under sunlight
Source: J Comp Physiol A Neuroethol Sens Neural Behav Physiol. 2023 Jan 6;209(3):373–89. doi: 10.1007/s00359-022-01607-5 (PMC10102093; doi:10.1007/s00359-022-01607-5)
Supplement: Supplementary file 6 — Supplementary file6 (XLSX 55 KB) [file 359_2022_1607_MOESM6_ESM.xlsx]

## Sheet: Sheet1
Cohort	Order	Suborder	Superfamily	Family	Genus	Species	English name	MCRY	DCRY	6-4 PL	CPDII	CPDIIb	DASH-CRY	CPDI	other	good sequencing quality
	Ephemeroptera	Pisciforma		Baetidae	Cloeon	Cloeon dipterum	mayfly	1	1	1	1					Y
	Ephemeroptera	Furcatergalia		Ephemeridae	Ephemera	Ephemera danica	mayfly	1	1	1	1					Y
	Odonata	Zygoptera	Coenagrionoidea	Coenagrionidae	Ischnura	Ischnura elegans	blue-tailed damselfly	1	1	1	1	1				Y
	Odonata	Epiprocta	Cavilabiata	Libellulidae	Ladona	Ladona fulva	scarce chaser (dragonfly)	1	1	1	1	1				Y
Polyneoptera	Orthoptera	Ensifera	Grylloidea	Gryllidae	Dianemobius	Dianemobius nigrofasciatus	band-legged ground cricket	1	1							N
Polyneoptera	Orthoptera	Ensifera	Grylloidea	Gryllidae	Gryllus	Gryllus bimaculatus	two-spotted cricket	1	1							N
Polyneoptera	Orthoptera	Ensifera	Grylloidea	Gryllidae	Modicogryllus	Modicogryllus siamensis	cricket	1	1							N
Polyneoptera	Orthoptera	Caelifera	Acridoidea	Acrididae	Schistocerca	Schistocerca nitens	vagrant locust	1	1	1	1					Y
Polyneoptera	Orthoptera	Caelifera	Acridoidea	Acrididae	Schistocerca	Schistocerca piceifrons	Central American locust	1	1	1	1					Y
Polyneoptera	Orthoptera	Caelifera	Acridoidea	Acrididae	Schistocerca	Schistocerca serialis cubense	grasshoppers	1	1	1	1					Y
Polyneoptera	Orthoptera	Caelifera	Acridoidea	Acrididae	Schistocerca	Schistocerca americana	American grasshopper	1	1	1	1					Y
Polyneoptera	Orthoptera	Caelifera	Acridoidea	Acrididae	Schistocerca	Schistocerca cancellata	South American locust	1	1	1	1					Y
Polyneoptera	Orthoptera	Caelifera	Acridoidea	Acrididae	Schistocerca	Schistocerca gregaria	desert locust	1	1	1	1					Y
Polyneoptera	Phasmatodea	Timematodea	Timematoidea	Timematidae	Timema	Timema bartmani	Bartman's timema	1	1	1	1					Y
Polyneoptera	Phasmatodea	Timematodea	Timematoidea	Timematidae	Timema	Timema californicum	California timema	1	1	1						Y
Polyneoptera	Phasmatodea	Timematodea	Timematoidea	Timematidae	Timema	Timema cristinae	walking sticks	1	1	1	1					Y
Polyneoptera	Phasmatodea	Timematodea	Timematoidea	Timematidae	Timema	Timema douglasi	walking sticks	1	1	1						Y
Polyneoptera	Phasmatodea	Timematodea	Timematoidea	Timematidae	Timema	Timema genevievae	Genevieve's timema	1	1	1	1					Y
Polyneoptera	Phasmatodea	Timematodea	Timematoidea	Timematidae	Timema	Timema monikensis	walking sticks	1	1	1	1					Y
Polyneoptera	Phasmatodea	Timematodea	Timematoidea	Timematidae	Timema	Timema poppensis	Pope Valley timema	1	1	1						Y
Polyneoptera	Phasmatodea	Timematodea	Timematoidea	Timematidae	Timema	Timema shepardi	Shepard's Timema	1	1	1	1					Y
Polyneoptera	Phasmatodea	Timematodea	Timematoidea	Timematidae	Timema	Timema tahoe	walking sticks	1	1	1	1					Y
Polyneoptera	Blattodea		Blaberoidea	Ectobiidae	Blattella	Blattella germanica	German cockroach	1	1		1					Y
Polyneoptera	Blattodea		Blaberoidea	Blaberidae	Rhyparobia	Rhyparobia maderae	Madeira cockroach	1								N
Polyneoptera	Blattodea		Blattoidea	Blattidae	Periplaneta	Periplaneta americana	American cockroach	1								N
Polyneoptera	Blattodea		Blattoidea	Termopsidae	Zootermopsis	Zootermopsis nevadensis	Nevada Termite	1								Y
Polyneoptera	Blattodea		Blattoidea	Termitidae	Odontotermes	Odontotermes formosanus	fungus growing termites	1								N
Polyneoptera	Blattodea		Blattoidea	Rhinotermitidae	Reticulitermes	Reticulitermes chinensis	termites	1								N
Polyneoptera	Blattodea		Blattoidea	Rhinotermitidae	Coptotermes	Coptotermes formosanus	Formosan subterranean termite	1								Y
Polyneoptera	Blattodea		Blattoidea	Kalotermitidae	Cryptotermes	Cryptotermes secundus	termites	1								Y
Paraneoptera	Thysanoptera	Terebrantia	Thripoidea	Thripidae	Frankliniella	Frankliniella occidentalis	western flower thrips	1	1	1	1					Y
Paraneoptera	Thysanoptera	Terebrantia	Thripoidea	Thripidae	Thrips	Thrips palmi	melon thrips	1	1	1	1					Y
Paraneoptera	Hemiptera	Sternorrhyncha	Aleyrodoidea	Aleyrodidae	Bemisia	Bemisia tabaci	silverleaf whitefly	1	1	1	1		1			Y
Paraneoptera	Hemiptera	Sternorrhyncha	Psylloidea	Liviidae	Diaphorina	Diaphorina citri	Asian citrus psyllid	1	1	1	1					Y
Paraneoptera	Hemiptera	Sternorrhyncha	Aphidoidea	Aphididae	Sipha	Sipha flava	yellow sugarcane aphid	1	1	1	1					Y
Paraneoptera	Hemiptera	Sternorrhyncha	Aphidoidea	Aphididae	Cinara	Cinara cedri	Cedar bark aphid	1	1	1	1					Y
Paraneoptera	Hemiptera	Sternorrhyncha	Aphidoidea	Aphididae	Aphis	Aphis glycines	soybean aphid	1	1	1	1					Y
Paraneoptera	Hemiptera	Sternorrhyncha	Aphidoidea	Aphididae	Aphis	Aphis gossypii	cotton aphid	1	1	1	1					Y
Paraneoptera	Hemiptera	Sternorrhyncha	Aphidoidea	Aphididae	Aphis	Aphis craccivora	cowpea aphid	1	1	1						Y
Paraneoptera	Hemiptera	Sternorrhyncha	Aphidoidea	Aphididae	Melanaphis	Melanaphis sacchari	sugarcane aphid	1	1	1	1					Y
Paraneoptera	Hemiptera	Sternorrhyncha	Aphidoidea	Aphididae	Rhopalosiphum	Rhopalosiphum maidis	corn leaf aphid	1	1	1	1					Y
Paraneoptera	Hemiptera	Sternorrhyncha	Aphidoidea	Aphididae	Myzus	Myzus persicae	green peach aphid	1	1	1	1					Y
Paraneoptera	Hemiptera	Sternorrhyncha	Aphidoidea	Aphididae	Diuraphis	Diuraphis noxia	Russian wheat aphid	1	1	1	1					Y
Paraneoptera	Hemiptera	Sternorrhyncha	Aphidoidea	Aphididae	Acyrthosiphon	Acyrthosiphon pisum	pea aphid	1	1	1	1					Y
Paraneoptera	Hemiptera	Sternorrhyncha	Phylloxeroidea	Adelgidae	Adelges	Adelges cooleyi	spruce gall adelgid	1	1	1	1					Y
Paraneoptera	Hemiptera	Sternorrhyncha	Phylloxeroidea	Phylloxeridae	Daktulosphaira	Daktulosphaira vitifoliae	grape phylloxera	1	1		1					Y
Paraneoptera	Hemiptera	Auchenorrhncha	Fulgoroidea	Delphacidae	Laodelphax	Laodelphax striatella	small brown planthopper	1	1		1					Y
Paraneoptera	Hemiptera	Auchenorrhncha	Fulgoroidea	Delphacidae	Nilaparvata	Nilaparvata lugens	brown planthopper	1	1		1					Y
Paraneoptera	Hemiptera	Auchenorrhyncha	Membracoidea	Cicadellidae	Homalodisca	Homalodisca vitripennis	glassy-winged sharpshooter	1	1	1	1					Y
Paraneoptera	Hemiptera	Heteroptera	Cimicoidea	Miridae	Apolygus	Apolygus lucorum	true bugs	1	1		1				1	Y
Paraneoptera	Hemiptera	Heteroptera	Cimicoidea	Miridae	Nesidiocoris	Nesidiocoris tenuis	tomato bug	1	1		1					Y
Paraneoptera	Hemiptera	Heteroptera	Cimicoidea	Cimicidae	Cimex	Cimex lectularius	bed bug	1			1					Y
Paraneoptera	Hemiptera	Heteroptera	Pentatomoidea	Pentatomidae	Nezara	Nezara viridula	southern green stink bug	1			1					Y
Paraneoptera	Hemiptera	Heteroptera	Pentatomoidea	Pentatomidae	Halyomorpha	Halyomorpha halys	brown marmorated stink bug	1			1					Y
Paraneoptera	Hemiptera	Heteroptera	Pyrrhocoroidea	Pyrrhocoridae	Pyrrhocoris	Pyrrhocoris apterus	firebug	1			1					N
Paraneoptera	Hemiptera	Heteroptera	Coreoidea	Alydidae	Riptortus	Riptortus pedestris	broad-headed bug	1								N
Paraneoptera	Phthiraptera	Anoplura		Pediculidae	Pediculus	Pediculus humanus corporis	body louse	1								Y
Endopterygota	Hymenoptera		Tenthredinoidea	Tenthredinidae	Athalia	Athalia rosae	coleseed sawfly	1			1					Y
Endopterygota	Hymenoptera		Tenthredinoidea	Diprionidae	Diprion	Diprion similis	white pine sawfly	1			1					Y
Endopterygota	Hymenoptera		Tenthredinoidea	Diprionidae	Neodiprion	Neodiprion lecontei	redheaded pine sawfly	1			1					Y
Endopterygota	Hymenoptera		Tenthredinoidea	Diprionidae	Neodiprion	Neodiprion fabricii	sawfly	1			1					Y
Endopterygota	Hymenoptera		Tenthredinoidea	Diprionidae	Neodiprion	Neodiprion pinetum	white pine sawfly	1			1					Y
Endopterygota	Hymenoptera		Tenthredinoidea	Diprionidae	Neodiprion	Neodiprion virginianus	sawfly	1			1					Y
Endopterygota	Hymenoptera		Cephoidea	Cephidae	Cephus	Cephus cinctus	wheat stem sawfly	1			1					Y
Endopterygota	Hymenoptera		Orussoidea	Orussidae	Orussus	Orussus abietinus	sawfly	1			1					Y
Endopterygota	Hymenoptera	Apocrita	Chalcidoidea	Agaonidae	Ceratosolen	Ceratosolen solmsi marchali	fig wasp	1			1					Y
Endopterygota	Hymenoptera	Apocrita	Chalcidoidea	Pteromalidae	Nasonia	Nasonia vitripennis	jewel wasp	1			1					Y
Endopterygota	Hymenoptera	Apocrita	Chalcidoidea	Pteromalidae	Trichomalopsis	Trichomalopsis sarcophagae	wasp	1			1					Y
Endopterygota	Hymenoptera	Apocrita	Chalcidoidea	Encyrtidae	Copidosoma	Copidosoma floridanum	parasitoid wasp	1			1					Y
Endopterygota	Hymenoptera	Apocrita	Chalcidoidea	Trichogrammatidae	Trichogramma	Trichogramma pretiosum	wasp	1			1					Y
Endopterygota	Hymenoptera	Apocrita	Chalcidoidea	Trichogrammatidae	Trichogramma	Trichogramma brassicae	wasp	1								N
Endopterygota	Hymenoptera	Apocrita	Ichneumonoidea	Ichneumonidae	Venturia	Venturia canescens	ichneumon wasp	1			1					Y
Endopterygota	Hymenoptera	Apocrita	Ichneumonoidea	Braconidae	Fopius	Fopius arisanus	parasitoid wasp	1			1					Y
Endopterygota	Hymenoptera	Apocrita	Ichneumonoidea	Braconidae	Microplitis	Microplitis demolitor	parasitoid wasp	1			1					Y
Endopterygota	Hymenoptera	Apocrita	Ichneumonoidea	Braconidae	Aphidius	Aphidius gifuensis	parasitoid wasp	1			1					Y
Endopterygota	Hymenoptera	Apocrita	Ichneumonoidea	Braconidae	Chelonus	Chelonus insularis	parasitoid wasp	1			1					Y
Endopterygota	Hymenoptera	Apocrita	Ichneumonoidea	Braconidae	Cotesia	Cotesia congregata	parasitoid wasp	1			1					Y
Endopterygota	Hymenoptera	Apocrita	Ichneumonoidea	Braconidae	Cotesia	Cotesia glomerata	white butterfly parasite	1			1					Y
Endopterygota	Hymenoptera	Apocrita	Ichneumonoidea	Braconidae	Diachasma	Diachasma alloeum	parasitoid wasp	1			1					Y
Endopterygota	Hymenoptera	Apocrita	Cynipoidea	Cynipidae	Belonocnema	Belonocnema kinseyi	oak gall wasp	1			1					Y
Endopterygota	Hymenoptera	Apocrita	Cynipoidea	Figitidae	Leptopilina	Leptopilina heterotoma	parasitoid wasp	1			1					Y
Endopterygota	Hymenoptera	Apocrita	Vespoidea	Vespidae	Polistes	Polistes dominula	European paper wasp	1			1					Y
Endopterygota	Hymenoptera	Apocrita	Vespoidea	Vespidae	Polistes	Polistes canadensis	red paper wasp	1			1					Y
Endopterygota	Hymenoptera	Apocrita	Vespoidea	Vespidae	Polistes	Polistes exclamans	Guinea paper wasp	1			1					Y
Endopterygota	Hymenoptera	Apocrita	Vespoidea	Vespidae	Polistes	Polistes fuscatus	common paper wasp	1			1					Y
Endopterygota	Hymenoptera	Apocrita	Vespoidea	Vespidae	Mischocyttarus	Mischocyttarus mexicanus	New World paper wasp	1			1					Y
Endopterygota	Hymenoptera	Apocrita	Vespoidea	Vespidae	Vespa	Vespa mandarinia	Asian giant hornet	1			1					Y
Endopterygota	Hymenoptera	Apocrita	Vespoidea	Vespidae	Vespa	Vespa velutina	Asian hornet	1			1					Y
Endopterygota	Hymenoptera	Apocrita	Vespoidea	Vespidae	Vespa	Vespa crabro	European hornet	1			1					Y
Endopterygota	Hymenoptera	Apocrita	Vespoidea	Vespidae	Vespula	Vespula germanica	German yellowjacket	1			1					Y
Endopterygota	Hymenoptera	Apocrita	Vespoidea	Vespidae	Vespula	Vespula pensylvanica	western yellowjacket	1			1					Y
Endopterygota	Hymenoptera	Apocrita	Vespoidea	Vespidae	Vespula	Vespula vulgaris	common wasp	1			1					Y
Endopterygota	Hymenoptera	Apocrita	Apoidea	Apidae	Apis	Apis mellifera	honey bee	1			1					Y
Endopterygota	Hymenoptera	Apocrita	Apoidea	Apidae	Apis	Apis cerana	Asiatic honeybee	1			1					Y
Endopterygota	Hymenoptera	Apocrita	Apoidea	Apidae	Apis	Apis dorsata	giant honeybee	1			1					Y
Endopterygota	Hymenoptera	Apocrita	Apoidea	Apidae	Apis	Apis florea	little honeybee	1			1					Y
Endopterygota	Hymenoptera	Apocrita	Apoidea	Apidae	Apis	Apis laboriosa	giant Himalayan honeybee	1			1					Y
Endopterygota	Hymenoptera	Apocrita	Apoidea	Apidae	Bombus	Bombus affinis	rusty patched bumble bee	1			1					Y
Endopterygota	Hymenoptera	Apocrita	Apoidea	Apidae	Bombus	Bombus terrestris	buff-tailed bumblebee	1			1					Y
Endopterygota	Hymenoptera	Apocrita	Apoidea	Apidae	Bombus	Bombus pyrosoma	bumble bee (Central Asia)	1			1					Y
Endopterygota	Hymenoptera	Apocrita	Apoidea	Apidae	Bombus	Bombus huntii	Hunt´s bumblebee	1			1					Y
Endopterygota	Hymenoptera	Apocrita	Apoidea	Apidae	Bombus	Bombus vancouverensis nearcticus	eusocial bumblebee	1			1					Y
Endopterygota	Hymenoptera	Apocrita	Apoidea	Apidae	Bombus	Bombus impatiens	common eastern bumble bee	1			1					Y
Endopterygota	Hymenoptera	Apocrita	Apoidea	Apidae	Bombus	Bombus vosnesenskii	yellow-faced bumblebee	1			1					Y
Endopterygota	Hymenoptera	Apocrita	Apoidea	Apidae	Eufriesea	Eufriesea mexicana	orchid bees	1			1					Y
Endopterygota	Hymenoptera	Apocrita	Apoidea	Apidae	Habropoda	Habropoda laboriosa	southeastern blueberry bee	1			1					Y
Endopterygota	Hymenoptera	Apocrita	Apoidea	Apidae	Melipona	Melipona quadrifasciata	stingless bees	1			1					Y
Endopterygota	Hymenoptera	Apocrita	Apoidea	Apidae	Heterotrigona	Heterotrigona itama	stingless bees	1			1					Y
Endopterygota	Hymenoptera	Apocrita	Apoidea	Apidae	Ceratina	Ceratina calcarata	spurred ceratina (a species of carpenter bees)	1			1					Y
Endopterygota	Hymenoptera	Apocrita	Apoidea	Apidae	Frieseomelitta	Frieseomelitta varia	abelha marmelada-amarela (yellow marmalade bee)	1			1					Y
Endopterygota	Hymenoptera	Apocrita	Apoidea	Megachilidae	Megachile	Megachile rotundata	alfalfa leafcutting bee	1			1					Y
Endopterygota	Hymenoptera	Apocrita	Apoidea	Megachilidae	Osmia	Osmia bicornis bicornis	red mason bee	1			1					Y
Endopterygota	Hymenoptera	Apocrita	Apoidea	Megachilidae	Osmia	Osmia lignaria	orchard mason bee	1			1					Y
Endopterygota	Hymenoptera	Apocrita	Apoidea	Halictidae	Dufourea	Dufourea novaeangliae	solitary sweat bees	1			1					Y
Endopterygota	Hymenoptera	Apocrita	Apoidea	Halictidae	Nomia	Nomia melanderi	Alkali bee	1			1					Y
Endopterygota	Hymenoptera	Apocrita	Apoidea	Halictidae	Megalopta	Megalopta genalis	sweat bees	1			1					Y
Endopterygota	Hymenoptera	Apocrita	Apoidea	Colletidae	Colletes	Colletes gigas	Plasterer bee	1			1					Y
Endopterygota	Hymenoptera	Apocrita	Apoidea	Ampulicidae	Ampulex	Ampulex compressa	jewel wasp	1								Y
Endopterygota	Hymenoptera	Apocrita	Formicoidea	Formicidae	Linepithema	Linepithema humile	Argentine ant	1								Y
Endopterygota	Hymenoptera	Apocrita	Formicoidea	Formicidae	Ooceraea	Ooceraea biroi	clonal raider ant	1								Y
Endopterygota	Hymenoptera	Apocrita	Formicoidea	Formicidae	Eciton	Eciton burchellii	New World army ant	1								Y
Endopterygota	Hymenoptera	Apocrita	Formicoidea	Formicidae	Pseudomyrmex	Pseudomyrmex gracilis	graceful twig ant	1								Y
Endopterygota	Hymenoptera	Apocrita	Formicoidea	Formicidae	Dinoponera	Dinoponera quadriceps	giant ants	1								Y
Endopterygota	Hymenoptera	Apocrita	Formicoidea	Formicidae	Odontomachus	Odontomachus brunneus	trap-jaw ants	1								Y
Endopterygota	Hymenoptera	Apocrita	Formicoidea	Formicidae	Harpegnathos	Harpegnathos saltator	Indian jumping ant (Jerdon's jumping ant)	1								Y
Endopterygota	Hymenoptera	Apocrita	Formicoidea	Formicidae	Camponotus	Camponotus floridanus	Florida carpenter ant	1								Y
Endopterygota	Hymenoptera	Apocrita	Formicoidea	Formicidae	Lasius	Lasius niger	common black ant	1								Y
Endopterygota	Hymenoptera	Apocrita	Formicoidea	Formicidae	Nylanderia	Nylanderia fulva	Rasberry crazy ant	1								Y
Endopterygota	Hymenoptera	Apocrita	Formicoidea	Formicidae	Formica	Formica exsecta	excised wood ant	1								Y
Endopterygota	Hymenoptera	Apocrita	Formicoidea	Formicidae	Cataglyphis	Cataglyphis hispanica	desert ants	1								Y
Endopterygota	Hymenoptera	Apocrita	Formicoidea	Formicidae	Acromyrmex	Acromyrmex echinatior	Panamanian leafcutter ant	1								Y
Endopterygota	Hymenoptera	Apocrita	Formicoidea	Formicidae	Acromyrmex	Acromyrmex charruanus	social parasitic ant	1								Y
Endopterygota	Hymenoptera	Apocrita	Formicoidea	Formicidae	Acromyrmex	Acromyrmex heyeri	leafcutter ants	1								Y
Endopterygota	Hymenoptera	Apocrita	Formicoidea	Formicidae	Acromyrmex	Acromyrmex insinuator	social parasitic ant	1								Y
Endopterygota	Hymenoptera	Apocrita	Formicoidea	Formicidae	Atta	Atta cephalotes	leafcutter ants	1								Y
Endopterygota	Hymenoptera	Apocrita	Formicoidea	Formicidae	Atta	Atta colombica	leafcutter ants	1								Y
Endopterygota	Hymenoptera	Apocrita	Formicoidea	Formicidae	Cyphomyrmex	Cyphomyrmex costatus	fungus-farming ants	1								Y
Endopterygota	Hymenoptera	Apocrita	Formicoidea	Formicidae	Pseudoatta	Pseudoatta argentina	inquilinistic ants	1								Y
Endopterygota	Hymenoptera	Apocrita	Formicoidea	Formicidae	Trachymyrmex	Trachymyrmex cornetzi	fungus-farming ants	1								Y
Endopterygota	Hymenoptera	Apocrita	Formicoidea	Formicidae	Trachymyrmex	Trachymyrmex septentrionalis	fungus-farming ants	1								Y
Endopterygota	Hymenoptera	Apocrita	Formicoidea	Formicidae	Trachymyrmex	Trachymyrmex zeteki	fungus-farming ants	1								Y
Endopterygota	Hymenoptera	Apocrita	Formicoidea	Formicidae	Monomorium	Monomorium pharaonis	pharaoh ant	1								Y
Endopterygota	Hymenoptera	Apocrita	Formicoidea	Formicidae	Solenopsis	Solenopsis invicta	red fire ant	1								Y
Endopterygota	Hymenoptera	Apocrita	Formicoidea	Formicidae	Temnothorax	Temnothorax curvispinosus	forest ants	1								Y
Endopterygota	Hymenoptera	Apocrita	Formicoidea	Formicidae	Temnothorax	Temnothorax longispinosus	forest ants	1								Y
Endopterygota	Hymenoptera	Apocrita	Formicoidea	Formicidae	Vollenhovia	Vollenhovia emeryi	ants	1								Y
Endopterygota	Hymenoptera	Apocrita	Formicoidea	Formicidae	Wasmannia	Wasmannia auropunctata	little fire ant	1								Y
Endopterygota	Hymenoptera	Apocrita	Formicoidea	Formicidae	Pogonomyrmex	Pogonomyrmex barbatus	red harvester ant	1								Y
Endopterygota	Neuroptera	Hemerobiiformia		Chrysopidae	Chrysoperla	Chrysoperla carnea	common green lacewings	1	1	1	1					Y
Endopterygota	Coleoptera	Polyphaga	Staphylinoidea	Silphidae	Nicrophorus	Nicrophorus vespilloides	burying beetle	1								Y
Endopterygota	Coleoptera	Polyphaga	Scarabaeoidea	Scarabaeidae	Onthophagus	Onthophagus taurus	taurus scarab	1								Y
Endopterygota	Coleoptera	Polyphaga	Scarabaeoidea	Scarabaeidae	Oryctes	Oryctes borbonicus	rhinoceros beetles	1								Y
Endopterygota	Coleoptera	Polyphaga	Scarabaeoidea	Scarabaeidae	Holotrichia	Holotrichia oblita	scarab beetles	1								Y
Endopterygota	Coleoptera	Polyphaga	Buprestoidea	Buprestidae	Agrilus	Agrilus planipennis	emerald ash borer	1	1	1	1					Y
Endopterygota	Coleoptera	Polyphaga	Elateroidea	Lampyridae	Photinus	Photinus pyralis	common eastern firefly	1								Y
Endopterygota	Coleoptera	Polyphaga	Elateroidea	Lampyridae	Lamprigera	Lamprigera yunnana	fireflies	1								Y
Endopterygota	Coleoptera	Polyphaga	Elateroidea	Lampyridae	Abscondita	Abscondita terminalis	fireflies, aka: Lucicola terminalis	1						1		Y
Endopterygota	Coleoptera	Polyphaga	Elateroidea	Elateridae	Ignelater	Ignelater luminosus	cucubano (a species of click beetle)	1								Y
Endopterygota	Coleoptera	Polyphaga	Tenebrionoidea	Tenebrionidae	Tribolium	Tribolium castaneum	red flour beetle	1								Y
Endopterygota	Coleoptera	Polyphaga	Tenebrionoidea	Tenebrionidae	Tribolium	Tribolium madens	black flour beetle	1								Y
Endopterygota	Coleoptera	Polyphaga	Tenebrionoidea	Tenebrionidae	Tenebrio	Tenebrio molitor	yellow mealworm	1								Y
Endopterygota	Coleoptera	Polyphaga	Tenebrionoidea	Tenebrionidae	Asbolus	Asbolus verrucosus	desert ironclad beetle	1								Y
Endopterygota	Coleoptera	Polyphaga	Cucujoidea	Nitidulidae	Aethina	Aethina tumida	small hive beetle	1			1					Y
Endopterygota	Coleoptera	Polyphaga	Cucujoidea	Nitidulidae	Brassicogethes	Brassicogethes aeneus	common pollen beetle	1			1					Y
Endopterygota	Coleoptera	Polyphaga	Cucujoidea	Coccinellidae	Coccinella	Coccinella septempunctata	seven-spotted ladybird	1			1					Y
Endopterygota	Coleoptera	Polyphaga	Cucujoidea	Coccinellidae	Harmonia	Harmonia axyridis	Asian ladybeetle	1			1					Y
Endopterygota	Coleoptera	Polyphaga	Chrysomeloidea	Chrysomelidae	Phaedon	Phaedon cochleariae	mustard beetle	1			1					Y
Endopterygota	Coleoptera	Polyphaga	Chrysomeloidea	Chrysomelidae	Leptinotarsa	Leptinotarsa decemlineata	Colorado potato beetle	1			1					Y
Endopterygota	Coleoptera	Polyphaga	Chrysomeloidea	Chrysomelidae	Phyllotreta	Phyllotreta striolata	striped flea beetle	1			1					Y
Endopterygota	Coleoptera	Polyphaga	Chrysomeloidea	Chrysomelidae	Psylliodes	Psylliodes chrysocephala	cabbage-stem flea beetle	1			1					Y
Endopterygota	Coleoptera	Polyphaga	Chrysomeloidea	Chrysomelidae	Diabrotica	Diabrotica virgifera virgifera	western corn rootworm	1			1					Y
Endopterygota	Coleoptera	Polyphaga	Chrysomeloidea	Chrysomelidae	Diabrotica	Diabrotica balteata	banded cucumber beetle	1			1					Y
Endopterygota	Coleoptera	Polyphaga	Chrysomeloidea	Chrysomelidae	Gonioctena	Gonioctena quinquepunctata	leaf beetles	1			1					Y
Endopterygota	Coleoptera	Polyphaga	Chrysomeloidea	Chrysomelidae	Callosobruchus	Callosobruchus maculatus	cowpea weevil	1			1					Y
Endopterygota	Coleoptera	Polyphaga	Chrysomeloidea	Chrysomelidae	Colaphellus	Colaphellus bowringi	cabbage beetle	1								N
Endopterygota	Coleoptera	Polyphaga	Chrysomeloidea	Cerambycidae	Anoplophora	Anoplophora glabripennis	Asian longhorned beetle	1								Y
Endopterygota	Coleoptera	Polyphaga	Curculionoidea	Curculionidae	Anthonomus	Anthonomus grandis	boll weevil	1			1					Y
Endopterygota	Coleoptera	Polyphaga	Curculionoidea	Curculionidae	Ceutorhynchus	Ceutorhynchus assimilis	cabbage seed weevil	1			1					Y
Endopterygota	Coleoptera	Polyphaga	Curculionoidea	Curculionidae	Sitophilus	Sitophilus oryzae	rice weevil	1								Y
Endopterygota	Coleoptera	Polyphaga	Curculionoidea	Curculionidae	Rhynchophorus	Rhynchophorus ferrugineus	Asian palm weevil	1								Y
Endopterygota	Coleoptera	Polyphaga	Curculionoidea	Curculionidae	Dendroctonus	Dendroctonus ponderosae	mountain pine beetle	1								Y
Endopterygota	Diptera	Nematocera	Culicoidea	Chironomoidea	Clunio	Clunio marinus	marine midge	1	1	1	1					Y
Endopterygota	Diptera	Nematocera	Culicoidea	Chironomoidea	Polypedilum	Polypedilum vanderplanki	sleeping chironomid	1	1	1	1					Y
Endopterygota	Diptera	Nematocera	Culicoidea	Chironomoidea	Chironomus	Chironomus riparius	harlequin fly	1	1	1	1					Y
Endopterygota	Diptera	Nematocera	Culicoidea	Culicidae	Anopheles	Anopheles albimanus	malaria mosquitos	1	1	1	1					Y
Endopterygota	Diptera	Nematocera	Culicoidea	Culicidae	Anopheles	Anopheles darlingi	American malaria mosquito	1	1	1	1					Y
Endopterygota	Diptera	Nematocera	Culicoidea	Culicidae	Anopheles	Anopheles arabiensis	malaria mosquitos	1	1	1	1					Y
Endopterygota	Diptera	Nematocera	Culicoidea	Culicidae	Anopheles	Anopheles coluzzii	malaria mosquitos	1	1	1	1					Y
Endopterygota	Diptera	Nematocera	Culicoidea	Culicidae	Anopheles	Anopheles merus	malaria mosquitos	1	1	1	1					Y
Endopterygota	Diptera	Nematocera	Culicoidea	Culicidae	Anopheles	Anopheles maculipalpis	malaria mosquitos	1	1	1	1					Y
Endopterygota	Diptera	Nematocera	Culicoidea	Culicidae	Anopheles	Anopheles stephensi	Asian malaria mosquito	1	1	1	1					Y
Endopterygota	Diptera	Nematocera	Culicoidea	Culicidae	Anopheles	Anopheles gambiae	African malaria mosquito	1	1	1	1					Y
Endopterygota	Diptera	Nematocera	Culicoidea	Culicidae	Anopheles	Anopheles funestus	African malaria mosquito	1	1	1	1					Y
Endopterygota	Diptera	Nematocera	Culicoidea	Culicidae	Anopheles	Anopheles sinensis	malaria mosquitos	1	1	1	1					Y
Endopterygota	Diptera	Nematocera	Culicoidea	Culicidae	Anopheles	Anopheles aquasalis	malaria mosquitos	1	1	1	1					Y
Endopterygota	Diptera	Nematocera	Culicoidea	Culicidae	Aedes	Aedes aegypti	yellow fever mosquito	1	1	1	1					Y
Endopterygota	Diptera	Nematocera	Culicoidea	Culicidae	Aedes	Aedes albopictus	Asian tiger mosquito	1	1	1	1					Y
Endopterygota	Diptera	Nematocera	Culicoidea	Culicidae	Culex	Culex pipiens	common house mosquito	1	1							N
Endopterygota	Diptera	Nematocera	Culicoidea	Culicidae	Culex	Culex pipiens molestus	London Underground mosquito	1								N
Endopterygota	Diptera	Nematocera	Culicoidea	Culicidae	Culex	Culex pipiens pallens	Northern China house mosquito	1	1	1	1					Y
Endopterygota	Diptera	Nematocera	Culicoidea	Culicidae	Culex	Culex quinquefasciatus	southern house mosquito	1	1	1	1					Y
Endopterygota	Diptera	Nematocera	Sciaroidea	Sciaridae	Bradysia	Bradysia coprophila	darkwinged fungus gnats	1		1	1		1			Y
Endopterygota	Diptera	Nematocera	Sciaroidea	Sciaridae	Bradysia	Bradysia odoriphaga	darkwinged fungus gnats	1		1	1		1	1		Y
Endopterygota	Diptera	Nematocera	Sciaroidea	Cecidomyiidae	Contarinia	Contarinia nasturtii	swede midge	1		1	1					Y
Endopterygota	Diptera	Brachycera	Stratiomyida	Stratiomyidae	Hermetia	Hermetia illucens	black soldier fly	1	1	1	1					Y
Endopterygota	Diptera	Brachycera	Tephritoidea	Tephritidae	Zeugodacus	Zeugodacus cucurbitae	melon fly		1	1	1	1				Y
Endopterygota	Diptera	Brachycera	Tephritoidea	Tephritidae	Bactrocera	Bactrocera dorsalis	oriental fruit fly		1	1	1	1				Y
Endopterygota	Diptera	Brachycera	Tephritoidea	Tephritidae	Bactrocera	Bactrocera latifrons	tephritid fruit flies		1	1	1	1				Y
Endopterygota	Diptera	Brachycera	Tephritoidea	Tephritidae	Bactrocera	Bactrocera neohumeralis	fruit flies		1	1	1	1				Y
Endopterygota	Diptera	Brachycera	Tephritoidea	Tephritidae	Bactrocera	Bactrocera oleae	olive fruit fly		1	1	1	1				Y
Endopterygota	Diptera	Brachycera	Tephritoidea	Tephritidae	Bactrocera	Bactrocera tryoni	Queensland fruit fly		1	1	1	1				Y
Endopterygota	Diptera	Brachycera	Tephritoidea	Tephritidae	Ceratitis	Ceratitis capitata	Mediterranean fruit fly		1	1	1	1				Y
Endopterygota	Diptera	Brachycera	Tephritoidea	Tephritidae	Rhagoletis	Rhagoletis zephyria	snowberry fruit fly		1	1	1	1				Y
Endopterygota	Diptera	Brachycera	Tephritoidea	Tephritidae	Rhagoletis	Rhagoletis pomonella	apple maggot		1	1	1	1				Y
Endopterygota	Diptera	Brachycera	Diopsoidea	Diopsidae	Teleopsis	Teleopsis dalmanni	Malaysian stalk-eyed fly		1	1	1					Y
Endopterygota	Diptera	Brachycera	Ephydroidea	Drosophilidae	Scaptodrosophila	Scaptodrosophila lebanonensis	fruit flies		1	1	1					Y
Endopterygota	Diptera	Brachycera	Ephydroidea	Drosophilidae	Zaprionus	Zaprionus bogoriensis	fruit flies		1	1	1					Y
Endopterygota	Diptera	Brachycera	Ephydroidea	Drosophilidae	Drosophila	Drosophila grimshawi	fruit flies		1	1	1					Y
Endopterygota	Diptera	Brachycera	Ephydroidea	Drosophilidae	Drosophila	Drosophila busckii	fruit flies		1	1	1					Y
Endopterygota	Diptera	Brachycera	Ephydroidea	Drosophilidae	Drosophila	Drosophila albomicans	fruit flies		1	1	1					Y
Endopterygota	Diptera	Brachycera	Ephydroidea	Drosophilidae	Drosophila	Drosophila sulfurigaster	fruit flies		1	1	1					Y
Endopterygota	Diptera	Brachycera	Ephydroidea	Drosophilidae	Drosophila	Drosophila immigrans	fruit flies		1	1						Y
Endopterygota	Diptera	Brachycera	Ephydroidea	Drosophilidae	Drosophila	Drosophila rubida	fruit flies		1	1	1					Y
Endopterygota	Diptera	Brachycera	Ephydroidea	Drosophilidae	Drosophila	Drosophila virilis	fruit flies		1	1	1					Y
Endopterygota	Diptera	Brachycera	Ephydroidea	Drosophilidae	Drosophila	Drosophila novamexicana	fruit flies		1	1	1					Y
Endopterygota	Diptera	Brachycera	Ephydroidea	Drosophilidae	Drosophila	Drosophila arizonae	fruit flies		1	1	1					Y
Endopterygota	Diptera	Brachycera	Ephydroidea	Drosophilidae	Drosophila	Drosophila hydei	fruit flies		1	1	1					Y
Endopterygota	Diptera	Brachycera	Ephydroidea	Drosophilidae	Drosophila	Drosophila mojavensis	fruit flies		1	1	1					Y
Endopterygota	Diptera	Brachycera	Ephydroidea	Drosophilidae	Drosophila	Drosophila navojoa	fruit flies		1	1	1					Y
Endopterygota	Diptera	Brachycera	Ephydroidea	Drosophilidae	Drosophila	Drosophila setifemur	fruit flies		1	1	1					Y
Endopterygota	Diptera	Brachycera	Ephydroidea	Drosophilidae	Drosophila	Drosophila willistoni	fruit flies		1	1	1					Y
Endopterygota	Diptera	Brachycera	Ephydroidea	Drosophilidae	Drosophila	Drosophila guanche	fruit flies		1	1	1					Y
Endopterygota	Diptera	Brachycera	Ephydroidea	Drosophilidae	Drosophila	Drosophila subobscura	fruit flies		1	1	1					Y
Endopterygota	Diptera	Brachycera	Ephydroidea	Drosophilidae	Drosophila	Drosophila obscura	fruit flies		1	1	1					Y
Endopterygota	Diptera	Brachycera	Ephydroidea	Drosophilidae	Drosophila	Drosophila miranda	fruit flies		1	1	1					Y
Endopterygota	Diptera	Brachycera	Ephydroidea	Drosophilidae	Drosophila	Drosophila pseudoobscura	fruit flies		1	1	1					Y
Endopterygota	Diptera	Brachycera	Ephydroidea	Drosophilidae	Drosophila	Drosophila persimilis	fruit flies		1	1	1					Y
Endopterygota	Diptera	Brachycera	Ephydroidea	Drosophilidae	Drosophila	Drosophila ananassae	fruit flies		1	1	1					Y
Endopterygota	Diptera	Brachycera	Ephydroidea	Drosophilidae	Drosophila	Drosophila ironensis	fruit flies		1	1	1					Y
Endopterygota	Diptera	Brachycera	Ephydroidea	Drosophilidae	Drosophila	Drosophila pandora	fruit flies		1	1	1					Y
Endopterygota	Diptera	Brachycera	Ephydroidea	Drosophilidae	Drosophila	Drosophila pseudoananassae	fruit flies		1	1	1					Y
Endopterygota	Diptera	Brachycera	Ephydroidea	Drosophilidae	Drosophila	Drosophila bipectinata	fruit flies		1	1	1					Y
Endopterygota	Diptera	Brachycera	Ephydroidea	Drosophilidae	Drosophila	Drosophila ficusphila	fruit flies		1	1	1					Y
Endopterygota	Diptera	Brachycera	Ephydroidea	Drosophilidae	Drosophila	Drosophila elegans	fruit flies		1	1	1					Y
Endopterygota	Diptera	Brachycera	Ephydroidea	Drosophilidae	Drosophila	Drosophila gunungcola	fruit flies		1	1	1					Y
Endopterygota	Diptera	Brachycera	Ephydroidea	Drosophilidae	Drosophila	Drosophila rhopaloa	fruit flies		1	1	1					Y
Endopterygota	Diptera	Brachycera	Ephydroidea	Drosophilidae	Drosophila	Drosophila takahashii	fruit flies		1	1	1					Y
Endopterygota	Diptera	Brachycera	Ephydroidea	Drosophilidae	Drosophila	Drosophila pseudotakahashii	fruit flies		1	1	1					Y
Endopterygota	Diptera	Brachycera	Ephydroidea	Drosophilidae	Drosophila	Drosophila suzukii	spotted wing drosophila		1	1	1					Y
Endopterygota	Diptera	Brachycera	Ephydroidea	Drosophilidae	Drosophila	Drosophila subpulchrella	fruit flies		1	1	1					Y
Endopterygota	Diptera	Brachycera	Ephydroidea	Drosophilidae	Drosophila	Drosophila biarmipes	fruit flies		1	1	1					Y
Endopterygota	Diptera	Brachycera	Ephydroidea	Drosophilidae	Drosophila	Drosophila eugracilis	fruit flies		1	1	1					Y
Endopterygota	Diptera	Brachycera	Ephydroidea	Drosophilidae	Drosophila	Drosophila melanogaster	fruit fly		1	1	1					Y
Endopterygota	Diptera	Brachycera	Ephydroidea	Drosophilidae	Drosophila	Drosophila sechellia	fruit flies		1	1	1					Y
Endopterygota	Diptera	Brachycera	Ephydroidea	Drosophilidae	Drosophila	Drosophila simulans	fruit flies		1	1	1					Y
Endopterygota	Diptera	Brachycera	Ephydroidea	Drosophilidae	Drosophila	Drosophila mauritiana	fruit flies		1	1	1					Y
Endopterygota	Diptera	Brachycera	Ephydroidea	Drosophilidae	Drosophila	Drosophila yakuba	fruit flies		1	1	1					Y
Endopterygota	Diptera	Brachycera	Ephydroidea	Drosophilidae	Drosophila	Drosophila teissieri	fruit flies		1	1	1					Y
Endopterygota	Diptera	Brachycera	Ephydroidea	Drosophilidae	Drosophila	Drosophila santomea	fruit flies		1	1	1					Y
Endopterygota	Diptera	Brachycera	Ephydroidea	Drosophilidae	Drosophila	Drosophila erecta	fruit flies		1	1	1					Y
Endopterygota	Diptera	Brachycera	Ephydroidea	Drosophilidae	Drosophila	Drosophila kikkawai	fruit flies		1	1	1					Y
Endopterygota	Diptera	Brachycera	Ephydroidea	Drosophilidae	Drosophila	Drosophila jambulina	fruit flies		1	1	1					Y
Endopterygota	Diptera	Brachycera	Ephydroidea	Drosophilidae	Drosophila	Drosophila serrata	fruit flies		1	1	1					Y
Endopterygota	Diptera	Brachycera	Ephydroidea	Drosophilidae	Drosophila	Drosophila birchii	fruit flies		1	1	1					Y
Endopterygota	Diptera	Brachycera	Ephydroidea	Drosophilidae	Drosophila	Drosophila bunnanda	fruit flies		1	1	1					Y
Endopterygota	Diptera	Brachycera	Ephydroidea	Drosophilidae	Drosophila	Drosophila innubila	fruit flies		1	1	1					Y
Endopterygota	Diptera	Brachycera	Hippoboscoidea	Glossinidae	Glossina	Glossina fuscipes	tsetse flies		1	1	1					Y
Endopterygota	Diptera	Brachycera	Muscoidea	Muscidae	Musca	Musca domestica	housefly		1	1	1					Y
Endopterygota	Diptera	Brachycera	Muscoidea	Muscidae	Stomoxys	Stomoxys calcitrans	stable fly		1	1	1					Y
Endopterygota	Diptera	Brachycera	Oestroidea	Sarcophagidae	Sarcophaga	Sarcophaga bullata	grey fleshfly		1	1	1					Y
Endopterygota	Diptera	Brachycera	Oestroidea	Sarcophagidae	Sarcophaga	Sarcophaga crassipalpis	flesh flies		1							N
Endopterygota	Diptera	Brachycera	Oestroidea	Calliphoridae	Calliphora	Calliphora vicina	urban bluebottle blowfly		1							N
Endopterygota	Diptera	Brachycera	Oestroidea	Calliphoridae	Lucilia	Lucilia cuprina	Australian sheep blowfly		1	1	1					Y
Endopterygota	Diptera	Brachycera	Oestroidea	Calliphoridae	Lucilia	Lucilia sericata	common green bottle fly		1	1	1					Y
Endopterygota	Lepidoptera	Glossata	Tineoidea	Psychidae	Eumeta	Eumeta japonica	cotton bag worm (aka Eumeta variegata)	1	1	1	1					Y
Endopterygota	Lepidoptera	Glossata	Yponomeutoidea	Plutellidae	Plutella	Plutella xylostella	diamondback moth	1	1	1	1					Y
Endopterygota	Lepidoptera	Glossata	Tortricoidea	Tortricidae	Choristoneura	Choristoneura fumiferana	eastern spruce budworm	1	1	1						Y
Endopterygota	Lepidoptera	Glossata	Tortricoidea	Tortricidae	Leguminivora	Leguminivora glycinivorella	soybean pod borer	1	1	1	1					Y
Endopterygota	Lepidoptera	Glossata	Papilionoidea	Papilionidae	Papilio	Papilio machaon	common yellow swallowtail	1	1	1	1					Y
Endopterygota	Lepidoptera	Glossata	Papilionoidea	Papilionidae	Papilio	Papilio xuthus	Asian swallowtail	1	1	1	1					Y
Endopterygota	Lepidoptera	Glossata	Papilionoidea	Papilionidae	Papilio	Papilio polytes	common Mormon	1	1	1	1					Y
Endopterygota	Lepidoptera	Glossata	Papilionoidea	Papilionidae	Iphiclides	Iphiclides podalirius	scarce swallowtail	1	1		1					Y
Endopterygota	Lepidoptera	Glossata	Papilionoidea	Papilionidae	Parnassius	Parnassius apollo	mountain Apollo	1		1	1					Y
Endopterygota	Lepidoptera	Glossata	Papilionoidea	Nymphalidae	Danaus	Danaus plexippus plexippus	monarch butterfly	1	1	1	1					Y
Endopterygota	Lepidoptera	Glossata	Papilionoidea	Nymphalidae	Danaus	Danaus chrysippus	African queen	1	1	1	1					Y
Endopterygota	Lepidoptera	Glossata	Papilionoidea	Nymphalidae	Bicyclus	Bicyclus anynana	squinting bush brown	1	1	1	1					Y
Endopterygota	Lepidoptera	Glossata	Papilionoidea	Nymphalidae	Maniola	Maniola hyperantus	ringlet	1	1	1						Y
Endopterygota	Lepidoptera	Glossata	Papilionoidea	Nymphalidae	Maniola	Maniola jurtina	meadow brown	1	1	1	1					Y
Endopterygota	Lepidoptera	Glossata	Papilionoidea	Nymphalidae	Pararge	Pararge aegeria	specked wood butterfly	1	1	1	1					Y
Endopterygota	Lepidoptera	Glossata	Papilionoidea	Nymphalidae	Nymphalis	Nymphalis io	European peacock	1	1	1	1					Y
Endopterygota	Lepidoptera	Glossata	Papilionoidea	Nymphalidae	Vanessa	Vanessa atalanta	red admiral	1	1	1	1					Y
Endopterygota	Lepidoptera	Glossata	Papilionoidea	Nymphalidae	Vanessa	Vanessa cardui	painted lady	1	1	1	1					Y
Endopterygota	Lepidoptera	Glossata	Papilionoidea	Nymphalidae	Vanessa	Vanessa tameamea	Kamehameha butterfly	1	1	1	1					Y
Endopterygota	Lepidoptera	Glossata	Papilionoidea	Nymphalidae	Euphydryas	Euphydryas editha	Edith's checkerspot	1	1	1	1					Y
Endopterygota	Lepidoptera	Glossata	Papilionoidea	Nymphalidae	Brenthis	Brenthis ino	lesser marbled fritillary	1	1	1	1					Y
Endopterygota	Lepidoptera	Glossata	Papilionoidea	Nymphalidae	Melitaea	Melitaea cinxia	Glanville fritillary	1	1	1	1					Y
Endopterygota	Lepidoptera	Glossata	Papilionoidea	Lycaenidae	Aricia	Aricia agestis	brown argus	1	1	1	1					Y
Endopterygota	Lepidoptera	Glossata	Papilionoidea	Pieridae	Leptidea	Leptidea sinapis	wood white	1	1	1	1					Y
Endopterygota	Lepidoptera	Glossata	Papilionoidea	Pieridae	Zerene	Zerene cesonia	dogface butterfly	1	1	1	1					Y
Endopterygota	Lepidoptera	Glossata	Papilionoidea	Pieridae	Colias	Colias croceus	clouded yello	1	1	1	1					Y
Endopterygota	Lepidoptera	Glossata	Papilionoidea	Pieridae	Pieris	Pieris napi	green-veined white	1	1	1	1					Y
Endopterygota	Lepidoptera	Glossata	Papilionoidea	Pieridae	Pieris	Pieris macdunnoughi	butterflies (garden whites)	1	1	1	1					Y
Endopterygota	Lepidoptera	Glossata	Papilionoidea	Pieridae	Pieris	Pieris rapae	cabbage white	1	1	1	1					Y
Endopterygota	Lepidoptera	Glossata	Papilionoidea	Pieridae	Pieris	Pieris brassicae	large cabbage white	1	1	1	1					Y
Endopterygota	Lepidoptera	Glossata	Gelechioidea	Cosmopterigidae	Hyposmocoma	Hyposmocoma kahamanoa	moths	1	1	1	1					Y
Endopterygota	Lepidoptera	Glossata	Gelechioidea	Gelechiidae	Pectinophora	Pectinophora gossypiella	pink bollworm	1	1	1	1					Y
Endopterygota	Lepidoptera	Glossata	Gelechioidea	Gelechiidae	Phthorimaea	Phthorimaea operculella	potato tuberworm	1	1	1	1					Y
Endopterygota	Lepidoptera	Glossata	Pyraloidea	Crambidae	Chilo	Chilo suppressalis	striped riceborer	1	1	1	1					Y
Endopterygota	Lepidoptera	Glossata	Pyraloidea	Crambidae	Ostrinia	Ostrinia furnacalis	Asian corn borer	1	1	1	1					Y
Endopterygota	Lepidoptera	Glossata	Pyraloidea	Crambidae	Diatraea	Diatraea saccharalis	sugarcane borer	1	1	1	1					Y
Endopterygota	Lepidoptera	Glossata	Pyraloidea	Pyralidae	Galleria	Galleria mellonella	greater wax moth	1	1	1	1					Y
Endopterygota	Lepidoptera	Glossata	Pyraloidea	Pyralidae	Amyelois	Amyelois transitella	navel orangeworm	1	1	1	1					Y
Endopterygota	Lepidoptera	Glossata	Noctuoidea	Erebidae	Arctia	Arctia plantaginis	wood tiger	1	1	1	1					Y
Endopterygota	Lepidoptera	Glossata	Noctuoidea	Notodontidae	Spodoptera	Spodoptera exigua	beet armyworm	1	1	1	1					Y
Endopterygota	Lepidoptera	Glossata	Noctuoidea	Notodontidae	Spodoptera	Spodoptera litura	tobacco cutworm	1	1	1	1					Y
Endopterygota	Lepidoptera	Glossata	Noctuoidea	Notodontidae	Spodoptera	Spodoptera littoralis	African cotton leafworm	1		1	1					Y
Endopterygota	Lepidoptera	Glossata	Noctuoidea	Notodontidae	Spodoptera	Spodoptera frugiperda	fall armyworm	1	1	1	1					Y
Endopterygota	Lepidoptera	Glossata	Noctuoidea	Notodontidae	Ochrogaster	Ochrogaster lunifer	bag-shelter moth			1						N
Endopterygota	Lepidoptera	Glossata	Noctuoidea	Notodontidae	Thaumetopoea	Thaumetopoea bonjeani	cedar processionary			1						N
Endopterygota	Lepidoptera	Glossata	Noctuoidea	Notodontidae	Thaumetopoea	Thaumetopoea herculeana	processionary caterpillars			1						N
Endopterygota	Lepidoptera	Glossata	Noctuoidea	Notodontidae	Thaumetopoea	Thaumetopoea pityocampa	pine processionary			1						N
Endopterygota	Lepidoptera	Glossata	Noctuoidea	Notodontidae	Thaumetopoea	Thaumetopoea processionea	oak processionary			1						N
Endopterygota	Lepidoptera	Glossata	Noctuoidea	Notodontidae	Thaumetopoea	Thaumetopoea solitaria	pistachio processionary			1						N
Endopterygota	Lepidoptera	Glossata	Noctuoidea	Notodontidae	Thaumetopoea	Thaumetopoea wilkinsoni	Cyprus processionary caterpillar			1						N
Endopterygota	Lepidoptera	Glossata	Noctuoidea	Noctuidae	Sesamia	Sesamia nonagrioides	Mediterranean corn borer		1	1						N
Endopterygota	Lepidoptera	Glossata	Noctuoidea	Noctuidae	Trichoplusia	Trichoplusia ni	cabbage looper	1	1	1	1					Y
Endopterygota	Lepidoptera	Glossata	Noctuoidea	Noctuidae	Chrysodeixis	Chrysodeixis chalcites	tomato looper				1					N
Endopterygota	Lepidoptera	Glossata	Noctuoidea	Noctuidae	Chrysodeixis	Chrysodeixis includens	soybean looper	1	1		1					Y
Endopterygota	Lepidoptera	Glossata	Noctuoidea	Noctuidae	Agrotis	Agrotis segetum	turnip moth	1	1							N
Endopterygota	Lepidoptera	Glossata	Noctuoidea	Noctuidae	Agrotis	Agrotis ipsilon	black cutworm moth	1	1							N
Endopterygota	Lepidoptera	Glossata	Noctuoidea	Noctuidae	Helicoverpa	Helicoverpa armigera	cotton bollworm	1	1	1	1					Y
Endopterygota	Lepidoptera	Glossata	Noctuoidea	Noctuidae	Helicoverpa	Helicoverpa zea	corn earworm	1	1	1	1					Y
Endopterygota	Lepidoptera	Glossata	Noctuoidea	Noctuidae	Mamestra	Mamestra brassicae	cabbage moth		1							N
Endopterygota	Lepidoptera	Glossata	Noctuoidea	Noctuidae	Mythimna	Mythimna separata	northern armyworm	1	1							N
Endopterygota	Lepidoptera	Glossata	Geometroidea	Geometridae	Operophtera	Operophtera brumata	winter moth	1	1	1	1					Y
Endopterygota	Lepidoptera	Glossata	Bombycoidea	Bombycidae	Bombyx	Bombyx mori	domestic silkworm	1	1	1	1					Y
Endopterygota	Lepidoptera	Glossata	Bombycoidea	Bombycidae	Bombyx	Bombyx mandarina	wild silkworm	1	1	1	1					Y
Endopterygota	Lepidoptera	Glossata	Bombycoidea	Sphingidae	Manduca	Manduca sexta	tobacco hornworm	1	1	1	1					Y
Endopterygota	Lepidoptera	Glossata	Bombycoidea	Saturniidae	Antheraea	Antheraea pernyi	Chinese oak silkmoth	1	1							N
Endopterygota	Siphonaptera	Pulicomorpha	Pulicoidea	Pulicidae	Ctenocephalides	Ctenocephalides felis	cat flea								1	Y
