# Supplementary material for: Contribution of cryptochromes and photolyases for insect life under sunlight
Source: J Comp Physiol A Neuroethol Sens Neural Behav Physiol. 2023 Jan 6;209(3):373–89. doi: 10.1007/s00359-022-01607-5 (PMC10102093; doi:10.1007/s00359-022-01607-5)
Supplement: Supplementary file 7 — Supplementary file7 (ZIP 16298 KB) [file 359_2022_1607_MOESM7_ESM.zip]

Archive with 7 entries (7 files):
- 6-4 PLs.pdf
- CPDI PLs.pdf
- CPDII PLs.pdf
- DASH-CRYs.pdf
- DCRYs.pdf
- MCRYs.pdf
- other.pdf
