# Supplementary material for: Contribution of cryptochromes and photolyases for insect life under sunlight
Source: J Comp Physiol A Neuroethol Sens Neural Behav Physiol. 2023 Jan 6;209(3):373–89. doi: 10.1007/s00359-022-01607-5 (PMC10102093; doi:10.1007/s00359-022-01607-5)
Supplement: Supplementary file 9 — Supplementary file9 (XLSX 77 KB) [file 359_2022_1607_MOESM9_ESM.xlsx]

## Sheet: Sheet1
	Annotad species at NCBI:																	Summary
	https://www.ncbi.nlm.nih.gov/genome/annotation_euk/all/
Species	Genome annotated at NCBI	AR-Link	BUSCO-Score (complete and duplicataed)	Transcriptome	Genome Link	Genome N50 (contig) in Bp	Coverage (x)	comment on annotation/assembly	WGS-Assembly + conceptual translation only	Genome Link	Genome N50 (contig) in Bp	Coverage (x)	comment	other source	single study link (if available)	RefSeq_prefix		Species	Genome annotated at NCBI	WGS-Assembly + conceptual translation only	total (Y/N)		RefSeq_About:		https://www.ncbi.nlm.nih.gov/refseq/about/
Cloeon dipterum	N								Y	https://www.ncbi.nlm.nih.gov/assembly/GCA_902829235.1	434950	132				CAB		Cloeon dipterum	N	Y	Y		Eukaryotic Genome Annotation Pipeline:		https://www.ncbi.nlm.nih.gov/genome/annotation_euk/process/
Ephemera danica	N								Y	https://www.ncbi.nlm.nih.gov/assembly/GCA_000507165.2	55305	207.7				KAF		Ephemera danica	N	Y	Y		Reference Sequences:		https://varnomen.hgvs.org/bg-material/refseq/
Ischnura elegans	Y	https://www.ncbi.nlm.nih.gov/genome/annotation_euk/Ischnura_elegans/100/	99.2		https://www.ncbi.nlm.nih.gov/assembly/GCF_921293095.1/	13055916	26	Genome has been replaced in the meantime										Ischnura elegans	Y		Y		RefSeq Accesion numbers and reference types		https://www.ncbi.nlm.nih.gov/books/NBK21091/table/ch18.T.refseq_accession_numbers_and_mole/?report=objectonly
Ladona fulva	N								Y	https://www.ncbi.nlm.nih.gov/assembly/GCA_000376725.2	67260	131.2				KAG		Ladona fulva	N	Y	Y		Accession Number Prefixes GenBank:		https://www.ncbi.nlm.nih.gov/genbank/acc_prefix/
Dianemobius nigrofasciatus	N								N*				Assembly exists, but not with conceptual translation	single study		BAF, BCX		Dianemobius nigrofasciatus	N	N*	N		Prefix Letter List:		https://www.ddbj.nig.ac.jp/documents/prefix-e.html
Gryllus bimaculatus	N								N					single study	https://zoologicalletters.biomedcentral.com/articles/10.1186/s40851-017-0066-7	BAX		Gryllus bimaculatus	N	N	N		Conceptual Translation
Modicogryllus siamensis	N								N					single study	https://resjournals.onlinelibrary.wiley.com/doi/full/10.1111/phen.12258	BBD		Modicogryllus siamensis	N	N	N
Schistocerca nitens	Y	https://www.ncbi.nlm.nih.gov/genome/annotation_euk/Schistocerca_nitens/100/	99		https://www.ncbi.nlm.nih.gov/assembly/GCF_023898315.1/	73929931	30											Schistocerca nitens	Y		Y
Schistocerca piceifrons	Y	https://www.ncbi.nlm.nih.gov/genome/annotation_euk/Schistocerca_piceifrons/100/	98.4		https://www.ncbi.nlm.nih.gov/assembly/GCF_021461385.2/	27424730	28											Schistocerca piceifrons	Y		Y
Schistocerca serialis cubense	Y	https://www.ncbi.nlm.nih.gov/genome/annotation_euk/Schistocerca_serialis_cubense/100/	98.9		https://www.ncbi.nlm.nih.gov/assembly/GCF_023864345.2/	39994732	30											Schistocerca serialis cubense	Y		Y
Schistocerca americana	Y	https://www.ncbi.nlm.nih.gov/genome/annotation_euk/Schistocerca_americana/100/	98.8		https://www.ncbi.nlm.nih.gov/assembly/GCF_021461395.2/	49627568	34											Schistocerca americana	Y		Y
Schistocerca cancellata	Y	https://www.ncbi.nlm.nih.gov/genome/annotation_euk/Schistocerca_cancellata/100/	98.8		https://www.ncbi.nlm.nih.gov/assembly/GCF_023864275.1/	59628095	30											Schistocerca cancellata	Y		Y
Schistocerca gregaria	Y	https://www.ncbi.nlm.nih.gov/genome/annotation_euk/Schistocerca_gregaria/100/	98.8		https://www.ncbi.nlm.nih.gov/assembly/GCF_023897955.1/	44584537	41											Schistocerca gregaria	Y		Y
Timema bartmani	N								Y*	https://www.ncbi.nlm.nih.gov/assembly/GCA_902151455.1	21089	55	Assemblies exists, yet Timemea show inconsistent abundance of CRY/PL classes	https://www.ncbi.nlm.nih.gov/bioproject/PRJEB31411		CAD		Timema bartmani	N	Y*	Y*
Timema californicum	N								Y*	https://www.ncbi.nlm.nih.gov/assembly/GCA_902141385.1	17799	68	Assemblies exists, yet Timemea show inconsistent abundance of CRY/PL classes	https://www.ncbi.nlm.nih.gov/bioproject/PRJEB31411		CAD		Timema californicum	N	Y*	Y*
Timema cristinae	N								Y*	https://www.ncbi.nlm.nih.gov/assembly/GCA_902151435.1	20744	70	Assemblies exists, yet Timemea show inconsistent abundance of CRY/PL classes	https://www.ncbi.nlm.nih.gov/bioproject/PRJEB31411		CAD		Timema cristinae	N	Y*	Y*
Timema douglasi	N								Y*	https://www.ncbi.nlm.nih.gov/assembly/GCA_901482245.1	25777	63	Assemblies exists, yet Timemea show inconsistent abundance of CRY/PL classes	https://www.ncbi.nlm.nih.gov/bioproject/PRJEB31411		CAD		Timema douglasi	N	Y*	Y*
Timema genevievae	N								Y*	https://www.ncbi.nlm.nih.gov/assembly/GCA_902155825.1	33483	65	Assemblies exists, yet Timemea show inconsistent abundance of CRY/PL classes	https://www.ncbi.nlm.nih.gov/bioproject/PRJEB31411		CAD		Timema genevievae	N	Y*	Y*
Timema monikensis	N								Y*	https://www.ncbi.nlm.nih.gov/assembly/GCA_902151445.1	34552	68	Assemblies exists, yet Timemea show inconsistent abundance of CRY/PL classes	https://www.ncbi.nlm.nih.gov/bioproject/PRJEB31411		CAD		Timema monikensis	N	Y*	Y*
Timema poppensis	N								Y*	https://www.ncbi.nlm.nih.gov/assembly/GCA_902141375.1	12322	61	Assemblies exists, yet Timemea show inconsistent abundance of CRY/PL classes	https://www.ncbi.nlm.nih.gov/bioproject/PRJEB31411		CAD		Timema poppensis	N	Y*	Y*
Timema shepardi	N								Y*	https://www.ncbi.nlm.nih.gov/assembly/GCA_902151425.1	26252	69	Assemblies exists, yet Timemea show inconsistent abundance of CRY/PL classes	https://www.ncbi.nlm.nih.gov/bioproject/PRJEB31411		CAD		Timema shepardi	N	Y*	Y*
Timema tahoe	N								Y*	https://www.ncbi.nlm.nih.gov/assembly/GCA_902151465.1	28042	63	Assemblies exists, yet Timemea show inconsistent abundance of CRY/PL classes	https://www.ncbi.nlm.nih.gov/bioproject/PRJEB31411		CAD		Timema tahoe	N	Y*	Y*
Blattella germanica	N								Y	https://www.ncbi.nlm.nih.gov/assembly/GCA_003018175.1	12126	158.5	https://pubmed.ncbi.nlm.nih.gov/29403074/			PSN		Blattella germanica	N	Y	Y
Rhyparobia maderae	N								N					single study	https://journals.sagepub.com/doi/10.1177/0748730412462109?url_ver=Z39.88-2003&rfr_id=ori:rid:crossref.org&rfr_dat=cr_pub%20%200pubmed	AGA		Rhyparobia maderae	N	N	N
Periplaneta americana	N								N					single study (magnetoreceptor)		AGE		Periplaneta americana	N	N	N
Zootermopsis nevadensis	Y	https://www.ncbi.nlm.nih.gov/genome/annotation_euk/Zootermopsis_nevadensis/100/	N. A.		https://www.ncbi.nlm.nih.gov/assembly/GCF_000696155.1/	22794	98											Zootermopsis nevadensis	Y		Y
Odontotermes formosanus	N								N					single study		QLJ		Odontotermes formosanus	N	N	N
Reticulitermes chinensis	N								N					single study		QLJ		Reticulitermes chinensis	N	N	N
Coptotermes formosanus	N								Y	https://www.ncbi.nlm.nih.gov/assembly/GCA_013340265.1	159654	10	https://www.sciencedirect.com/science/article/abs/pii/S1226861520301904			GFG		Coptotermes formosanus	N	Y	Y
Cryptotermes secundus	Y	https://www.ncbi.nlm.nih.gov/genome/annotation_euk/Cryptotermes_secundus/101/	N. A.		https://www.ncbi.nlm.nih.gov/assembly/GCF_002891405.2/	63940	45											Cryptotermes secundus	Y		Y
Frankliniella occidentalis	Y	https://www.ncbi.nlm.nih.gov/genome/annotation_euk/Frankliniella_occidentalis/101/	99.3		https://www.ncbi.nlm.nih.gov/assembly/GCF_000697945.3/	6044	158.7											Frankliniella occidentalis	Y		Y
Thrips palmi	Y	https://www.ncbi.nlm.nih.gov/genome/annotation_euk/Thrips_palmi/100/	N. A.		https://www.ncbi.nlm.nih.gov/assembly/GCF_012932325.1/	567478	123.8											Thrips palmi	Y		Y
Bemisia tabaci	Y	https://www.ncbi.nlm.nih.gov/genome/annotation_euk/Bemisia_tabaci/100/	N. A.		https://www.ncbi.nlm.nih.gov/assembly/GCF_001854935.1/	84501	300											Bemisia tabaci	Y		Y
Diaphorina citri	Y	https://www.ncbi.nlm.nih.gov/genome/annotation_euk/Diaphorina_citri/102/	N. A.		https://www.ncbi.nlm.nih.gov/assembly/GCF_000475195.1/	34407	180											Diaphorina citri	Y		Y
Sipha flava	Y	https://www.ncbi.nlm.nih.gov/genome/annotation_euk/Sipha_flava/100/	N. A.		https://www.ncbi.nlm.nih.gov/assembly/GCF_003268045.1/	163055	60											Sipha flava	Y		Y
Cinara cedri	N								Y	https://www.ncbi.nlm.nih.gov/assembly/GCA_902439185.1	282647	80				VVC		Cinara cedri	N	Y	Y
Aphis glycines	N								Y	https://www.ncbi.nlm.nih.gov/assembly/GCA_009761285.1	1958040	123				KAE		Aphis glycines	N	Y	Y
Aphis gossypii	Y	https://www.ncbi.nlm.nih.gov/genome/annotation_euk/Aphis_gossypii/101/	99.1		https://www.ncbi.nlm.nih.gov/assembly/GCF_020184175.1/	3973335	100											Aphis gossypii	Y		Y
Aphis craccivora	N								Y	https://www.ncbi.nlm.nih.gov/assembly/GCA_009835225.1	32785	100				KAF		Aphis craccivora	N	Y	Y
Melanaphis sacchari	Y	https://www.ncbi.nlm.nih.gov/genome/annotation_euk/Melanaphis_sacchari/100/	N. A.		https://www.ncbi.nlm.nih.gov/assembly/GCF_002803265.2/	275006	100											Melanaphis sacchari	Y		Y
Rhopalosiphum maidis	Y	https://www.ncbi.nlm.nih.gov/genome/annotation_euk/Rhopalosiphum_maidis/101/	N. A.		https://www.ncbi.nlm.nih.gov/assembly/GCF_003676215.2/	9046396	208											Rhopalosiphum maidis	Y		Y
Myzus persicae	Y	https://www.ncbi.nlm.nih.gov/genome/annotation_euk/Myzus_persicae/100/	N. A.		https://www.ncbi.nlm.nih.gov/assembly/GCF_001856785.1/	218922	200											Myzus persicae	Y		Y
Diuraphis noxia	Y	https://www.ncbi.nlm.nih.gov/genome/annotation_euk/Diuraphis_noxia/100/	N. A.		https://www.ncbi.nlm.nih.gov/assembly/GCF_001186385.1/	13141	104											Diuraphis noxia	Y		Y
Acyrthosiphon pisum	Y	https://www.ncbi.nlm.nih.gov/genome/annotation_euk/Acyrthosiphon_pisum/103/	N. A.		https://www.ncbi.nlm.nih.gov/assembly/GCF_005508785.1/	25858	789.41	assembly repleaced in the meantime										Acyrthosiphon pisum	Y		Y
Adelges cooleyi	Y	https://www.ncbi.nlm.nih.gov/genome/annotation_euk/Adelges_cooleyi/100/	99.2		https://www.ncbi.nlm.nih.gov/assembly/GCF_023614345.1/	7175929	30											Adelges cooleyi	Y		Y
Daktulosphaira vitifoliae	Y	https://www.ncbi.nlm.nih.gov/genome/annotation_euk/Daktulosphaira_vitifoliae/100/	99.1		https://www.ncbi.nlm.nih.gov/assembly/GCF_025091365.1/	72133	40											Daktulosphaira vitifoliae	Y		Y
Laodelphax striatella	N								Y	https://www.ncbi.nlm.nih.gov/assembly/GCA_003335185.2	119723	370	https://academic.oup.com/gigascience/article/6/12/gix109/4614422?login=true			AVP		Laodelphax striatella	N	Y	Y
Nilaparvata lugens	Y	https://www.ncbi.nlm.nih.gov/genome/annotation_euk/Nilaparvata_lugens/101/	N. A.		https://www.ncbi.nlm.nih.gov/assembly/GCF_014356525.1/	583858	418											Nilaparvata lugens	Y		Y
Homalodisca vitripennis	Y	https://www.ncbi.nlm.nih.gov/genome/annotation_euk/Homalodisca_vitripennis/100/	92.7		https://www.ncbi.nlm.nih.gov/assembly/GCF_021130785.1/	168834166	183											Homalodisca vitripennis	Y		Y
Apolygus lucorum	N								Y	https://www.ncbi.nlm.nih.gov/assembly/GCA_009739505.2	783891	100	https://onlinelibrary.wiley.com/doi/10.1111/1755-0998.13253			KAF		Apolygus lucorum	N	Y	Y
Nesidiocoris tenuis	N								Y	https://www.ncbi.nlm.nih.gov/assembly/GCA_902806785.1	13359	25				CAB		Nesidiocoris tenuis	N	Y	Y
Cimex lectularius	Y	https://www.ncbi.nlm.nih.gov/genome/annotation_euk/Cimex_lectularius/101/	N. A.		https://www.ncbi.nlm.nih.gov/assembly/GCF_000648675.2/	552423	163.4											Cimex lectularius	Y		Y
Nezara viridula	N								Y	https://www.ncbi.nlm.nih.gov/assembly/GCA_928085145.1	6352814	100				CAH		Nezara viridula	N	Y	Y
Halyomorpha halys	Y	https://www.ncbi.nlm.nih.gov/genome/annotation_euk/Halyomorpha_halys/101/	N. A.		https://www.ncbi.nlm.nih.gov/assembly/GCF_000696795.2/	254075	113.7	assembly replaced in the meantime										Halyomorpha halys	Y		Y
Pyrrhocoris apterus	N								N					single study	https://academic.oup.com/mbe/article/39/1/msab346/6454103?login=true	MW		Pyrrhocoris apterus	N	N	N
Riptortus pedestris	N								N*				Assemblies exist, yet sequence seems to stems from a single study	single study	https://www.sciencedirect.com/science/article/pii/S037811190800190X?via%3Dihub	BAG		Riptortus pedestris	N	N*	N
Pediculus humanus corporis	N								Y	https://www.ncbi.nlm.nih.gov/assembly/GCF_000006295.1	34097	8	annotated, yet not in the NCBI list			XP		Pediculus humanus corporis	N	Y	Y
Athalia rosae	Y	https://www.ncbi.nlm.nih.gov/genome/annotation_euk/Athalia_rosae/103/	98.9		https://www.ncbi.nlm.nih.gov/assembly/GCF_917208135.1/	7096104	103											Athalia rosae	Y		Y
Diprion similis	Y	https://www.ncbi.nlm.nih.gov/genome/annotation_euk/Diprion_similis/100/	94.8		https://www.ncbi.nlm.nih.gov/assembly/GCF_021155765.1/	16203194	100											Diprion similis	Y		Y
Neodiprion lecontei	Y	https://www.ncbi.nlm.nih.gov/genome/annotation_euk/Neodiprion_lecontei/101/	98.2		https://www.ncbi.nlm.nih.gov/assembly/GCF_021901455.1/	8158086	93											Neodiprion lecontei	Y		Y
Neodiprion fabricii	Y	https://www.ncbi.nlm.nih.gov/genome/annotation_euk/Neodiprion_fabricii/100/	98.3		https://www.ncbi.nlm.nih.gov/assembly/GCF_021155785.1/	13746097	98											Neodiprion fabricii	Y		Y
Neodiprion pinetum	Y	https://www.ncbi.nlm.nih.gov/genome/annotation_euk/Neodiprion_pinetum/100/	98.1		https://www.ncbi.nlm.nih.gov/assembly/GCF_021155775.1/	4737759	83											Neodiprion pinetum	Y		Y
Neodiprion virginianus	Y	https://www.ncbi.nlm.nih.gov/genome/annotation_euk/Neodiprion_virginiana/100/	98.2		https://www.ncbi.nlm.nih.gov/assembly/GCF_021901495.1/	11611595	85											Neodiprion virginianus	Y		Y
Cephus cinctus	Y	https://www.ncbi.nlm.nih.gov/genome/annotation_euk/Cephus_cinctus/101/	N. A.		https://www.ncbi.nlm.nih.gov/assembly/GCF_000341935.1/	44905	56											Cephus cinctus	Y		Y
Orussus abietinus	Y	https://www.ncbi.nlm.nih.gov/genome/annotation_euk/Orussus_abietinus/101/	N. A.		https://www.ncbi.nlm.nih.gov/assembly/GCF_000612105.2/	508621	467.1											Orussus abietinus	Y		Y
Ceratosolen solmsi marchali	Y	https://www.ncbi.nlm.nih.gov/genome/annotation_euk/Ceratosolen_solmsi_marchali/100/	N. A.		https://www.ncbi.nlm.nih.gov/assembly/GCF_000503995.1/	74702	93											Ceratosolen solmsi marchali	Y		Y
Nasonia vitripennis	Y	https://www.ncbi.nlm.nih.gov/genome/annotation_euk/Nasonia_vitripennis/104/	N. A.		https://www.ncbi.nlm.nih.gov/assembly/GCF_009193385.2/	7180486	142											Nasonia vitripennis	Y		Y
Trichomalopsis sarcophagae	N								Y	https://www.ncbi.nlm.nih.gov/assembly/GCA_002249905.1	9960	74	https://linkinghub.elsevier.com/retrieve/pii/S0960-9822(17)30568-7			OXU		Trichomalopsis sarcophagae	N	Y	Y
Copidosoma floridanum	Y	https://www.ncbi.nlm.nih.gov/genome/annotation_euk/Copidosoma_floridanum/101/	N. A.		https://www.ncbi.nlm.nih.gov/assembly/GCF_000648655.2/	40744	139											Copidosoma floridanum	Y		Y
Trichogramma pretiosum	Y	https://www.ncbi.nlm.nih.gov/genome/annotation_euk/Trichogramma_pretiosum/101/	N. A.		https://www.ncbi.nlm.nih.gov/assembly/GCF_000599845.2/	573774	232.7											Trichogramma pretiosum	Y		Y
Trichogramma brassicae	N								N*				Assembly exists, yet only a partial CDS of MCRY was identified in a single study	single study	https://link.springer.com/article/10.1007/s00427-017-0597-0	CAB		Trichogramma brassicae	N	N*	N
Venturia canescens	Y	https://www.ncbi.nlm.nih.gov/genome/annotation_euk/Venturia_canescens/100/	97.3		https://www.ncbi.nlm.nih.gov/assembly/GCF_019457755.1/	11235615	40											Venturia canescens	Y		Y
Fopius arisanus	Y	https://www.ncbi.nlm.nih.gov/genome/annotation_euk/Fopius_arisanus/100/	N. A.		https://www.ncbi.nlm.nih.gov/assembly/GCF_000806365.1/	51867	137.6											Fopius arisanus	Y		Y
Microplitis demolitor	Y	https://www.ncbi.nlm.nih.gov/genome/annotation_euk/Microplitis_demolitor/101/	N. A.		https://www.ncbi.nlm.nih.gov/assembly/GCF_000572035.2/	14116	26											Microplitis demolitor	Y		Y
Aphidius gifuensis	Y	https://www.ncbi.nlm.nih.gov/genome/annotation_euk/Aphidius_gifuensis/100/	94		https://www.ncbi.nlm.nih.gov/assembly/GCF_014905175.1/	3929594	69											Aphidius gifuensis	Y		Y
Chelonus insularis	Y	https://www.ncbi.nlm.nih.gov/genome/annotation_euk/Chelonus_insularis/100/	N. A.		https://www.ncbi.nlm.nih.gov/assembly/GCF_013357705.1/	1162728	233											Chelonus insularis	Y		Y
Cotesia congregata	N								Y	https://www.ncbi.nlm.nih.gov/assembly/GCA_905319865.3	52137	157				CAD		Cotesia congregata	N	Y	Y
Cotesia glomerata	Y	https://www.ncbi.nlm.nih.gov/genome/annotation_euk/Cotesia_glomerata/100/	95.5		https://www.ncbi.nlm.nih.gov/assembly/GCF_020080835.1/	668782	130											Cotesia glomerata	Y		Y
Diachasma alloeum	Y	https://www.ncbi.nlm.nih.gov/genome/annotation_euk/Diachasma_alloeum/101/	N. A.		https://www.ncbi.nlm.nih.gov/assembly/GCF_001412515.2/	45480	24											Diachasma alloeum	Y		Y
Belonocnema kinseyi	Y	https://www.ncbi.nlm.nih.gov/genome/annotation_euk/Belonocnema_kinseyi/100.20220217/	93.1		https://www.ncbi.nlm.nih.gov/assembly/GCF_010883055.1/	19588	4071.64											Belonocnema kinseyi	Y		Y
Leptopilina heterotoma	Y	https://www.ncbi.nlm.nih.gov/genome/annotation_euk/Leptopilina_heterotoma/100/	94.7		https://www.ncbi.nlm.nih.gov/assembly/GCF_015476425.1/	2183205	65											Leptopilina heterotoma	Y		Y
Polistes dominula	Y	https://www.ncbi.nlm.nih.gov/genome/annotation_euk/Polistes_dominula/100/	N. A.		https://www.ncbi.nlm.nih.gov/assembly/GCF_001465965.1/	42260	243.3											Polistes dominula	Y		Y
Polistes canadensis	Y	https://www.ncbi.nlm.nih.gov/genome/annotation_euk/Polistes_canadensis/100/	N. A.		https://www.ncbi.nlm.nih.gov/assembly/GCF_001313835.1/	29465	100											Polistes canadensis	Y		Y
Polistes exclamans	N								Y	https://www.ncbi.nlm.nih.gov/assembly/GCA_023678865.1	59334	65				KAI		Polistes exclamans	N	Y	Y
Polistes fuscatus	Y	https://www.ncbi.nlm.nih.gov/genome/annotation_euk/Polistes_fuscatus/100/	97.9		https://www.ncbi.nlm.nih.gov/assembly/GCF_010416935.1/	879627	110											Polistes fuscatus	Y		Y
Mischocyttarus mexicanus	N								Y	https://www.ncbi.nlm.nih.gov/assembly/GCA_023678845.1	87300	98				KAI		Mischocyttarus mexicanus	N	Y	Y
Vespa mandarinia	Y	https://www.ncbi.nlm.nih.gov/genome/annotation_euk/Vespa_mandarinia/100/	N. A.		https://www.ncbi.nlm.nih.gov/assembly/GCF_014083535.1/	2778186	135											Vespa mandarinia	Y		Y
Vespa velutina	Y	https://www.ncbi.nlm.nih.gov/genome/annotation_euk/Vespa_velutina/100/	97.1		https://www.ncbi.nlm.nih.gov/assembly/GCF_912470025.1/	1520875	56											Vespa velutina	Y		Y
Vespa crabro	Y	https://www.ncbi.nlm.nih.gov/genome/annotation_euk/Vespa_crabro/100/	98.2		https://www.ncbi.nlm.nih.gov/assembly/GCF_910589235.1/	2980993	70											Vespa crabro	Y		Y
Vespula germanica	N								Y	https://www.ncbi.nlm.nih.gov/assembly/GCA_014466195.1	84379	152	https://pubmed.ncbi.nlm.nih.gov/32859687/			KAF		Vespula germanica	N	Y	Y
Vespula pensylvanica	Y	https://www.ncbi.nlm.nih.gov/genome/annotation_euk/Vespula_pensylvanica/100/	98.3		https://www.ncbi.nlm.nih.gov/assembly/GCF_014466175.1/	96617	644											Vespula pensylvanica	Y		Y
Vespula vulgaris	Y	https://www.ncbi.nlm.nih.gov/genome/annotation_euk/Vespula_vulgaris/100/	98.1		https://www.ncbi.nlm.nih.gov/assembly/GCF_905475345.1/	8516319	87									KAF		Vespula vulgaris	Y		Y
Apis mellifera	Y	https://www.ncbi.nlm.nih.gov/genome/annotation_euk/Apis_mellifera/104/	N. A.		https://www.ncbi.nlm.nih.gov/assembly/GCF_003254395.2/	5382476	192											Apis mellifera	Y		Y
Apis cerana	Y	https://www.ncbi.nlm.nih.gov/genome/annotation_euk/Apis_cerana/101/	N. A.		https://www.ncbi.nlm.nih.gov/assembly/GCF_001442555.1/	43751	152											Apis cerana	Y		Y
Apis dorsata	Y	https://www.ncbi.nlm.nih.gov/genome/annotation_euk/Apis_dorsata/101/	N. A.		https://www.ncbi.nlm.nih.gov/assembly/GCF_000469605.1/	8422	60											Apis dorsata	Y		Y
Apis florea	Y	https://www.ncbi.nlm.nih.gov/genome/annotation_euk/Apis_florea/102/	N. A.		https://www.ncbi.nlm.nih.gov/assembly/GCF_000184785.3/	24915	20.5											Apis florea	Y		Y
Apis laboriosa	Y	https://www.ncbi.nlm.nih.gov/genome/annotation_euk/Apis_laboriosa/100/	98.8		https://www.ncbi.nlm.nih.gov/assembly/GCF_014066325.1/	303790	304											Apis laboriosa	Y		Y
Bombus affinis	Y	https://www.ncbi.nlm.nih.gov/genome/annotation_euk/Bombus_affinis/100/	99		https://www.ncbi.nlm.nih.gov/assembly/GCF_024516045.1/	3123606	18											Bombus affinis	Y		Y
Bombus terrestris	Y	https://www.ncbi.nlm.nih.gov/genome/annotation_euk/Bombus_terrestris/103/	98.9		https://www.ncbi.nlm.nih.gov/assembly/GCF_910591885.1/	6780370	57											Bombus terrestris	Y		Y
Bombus pyrosoma	Y	https://www.ncbi.nlm.nih.gov/genome/annotation_euk/Bombus_pyrosoma/100/	99		https://www.ncbi.nlm.nih.gov/assembly/GCF_014825855.1/	781044	100											Bombus pyrosoma	Y		Y
Bombus huntii	Y	https://www.ncbi.nlm.nih.gov/genome/annotation_euk/Bombus_huntii/100/	98.7		https://www.ncbi.nlm.nih.gov/assembly/GCF_024542735.1/	9270999	83											Bombus huntii	Y		Y
Bombus vancouverensis nearcticus	Y	https://www.ncbi.nlm.nih.gov/genome/annotation_euk/Bombus_vancouverensis_nearcticus/100/	N. A.		https://www.ncbi.nlm.nih.gov/assembly/GCF_011952275.1/	3064919	125											Bombus vancouverensis nearcticus	Y		Y
Bombus impatiens	Y	https://www.ncbi.nlm.nih.gov/genome/annotation_euk/Bombus_impatiens/103/	N. A.		https://www.ncbi.nlm.nih.gov/assembly/GCF_000188095.3/	59072	127											Bombus impatiens	Y		Y
Bombus vosnesenskii	Y	https://www.ncbi.nlm.nih.gov/genome/annotation_euk/Bombus_vosnesenskii/100/	N. A.		https://www.ncbi.nlm.nih.gov/assembly/GCF_011952255.1/	2733020	125											Bombus vosnesenskii	Y		Y
Eufriesea mexicana	Y	https://www.ncbi.nlm.nih.gov/genome/annotation_euk/Eufriesea_mexicana/100/	N. A.		https://www.ncbi.nlm.nih.gov/assembly/GCF_001483705.1/	38936	120											Eufriesea mexicana	Y		Y
Habropoda laboriosa	Y	https://www.ncbi.nlm.nih.gov/genome/annotation_euk/Habropoda_laboriosa/100/	N. A.		https://www.ncbi.nlm.nih.gov/assembly/GCF_001263275.1/	22370	113											Habropoda laboriosa	Y		Y
Melipona quadrifasciata	N								Y	https://www.ncbi.nlm.nih.gov/assembly/GCA_001276565.1#	12520	106				KOH		Melipona quadrifasciata	N	Y	Y
Heterotrigona itama	N								Y	https://www.ncbi.nlm.nih.gov/assembly/GCA_903986555.1	4440	49				CAD		Heterotrigona itama	N	Y	Y
Ceratina calcarata	Y	https://www.ncbi.nlm.nih.gov/genome/annotation_euk/Ceratina_calcarata/101/	N. A.		https://www.ncbi.nlm.nih.gov/assembly/GCF_001652005.1/	23399	20											Ceratina calcarata	Y		Y
Frieseomelitta varia	Y	https://www.ncbi.nlm.nih.gov/genome/annotation_euk/Frieseomelitta_varia/100/	98.1		https://www.ncbi.nlm.nih.gov/assembly/GCF_011392965.1/	98566	92.72											Frieseomelitta varia	Y		Y
Megachile rotundata	Y	https://www.ncbi.nlm.nih.gov/genome/annotation_euk/Megachile_rotundata/101/	N. A.		https://www.ncbi.nlm.nih.gov/assembly/GCF_000220905.1/	64153	300											Megachile rotundata	Y		Y
Osmia bicornis bicornis	Y	https://www.ncbi.nlm.nih.gov/genome/annotation_euk/Osmia_bicornis_bicornis/101/	98.6		https://www.ncbi.nlm.nih.gov/assembly/GCF_907164935.1/	9077890	93											Osmia bicornis bicornis	Y		Y
Osmia lignaria	Y	https://www.ncbi.nlm.nih.gov/genome/annotation_euk/Osmia_lignaria/100/	N. A.		https://www.ncbi.nlm.nih.gov/assembly/GCF_012274295.1/	5475884	127											Osmia lignaria	Y		Y
Dufourea novaeangliae	Y	https://www.ncbi.nlm.nih.gov/genome/annotation_euk/Dufourea_novaeangliae/100/	N. A.		https://www.ncbi.nlm.nih.gov/assembly/GCF_001272555.1/	191865	90											Dufourea novaeangliae	Y		Y
Nomia melanderi	Y	https://www.ncbi.nlm.nih.gov/genome/annotation_euk/Nomia_melanderi/100/	N. A.		https://www.ncbi.nlm.nih.gov/assembly/GCF_003710045.1/	28892	75	assembly was repleaced after annotation										Nomia melanderi	Y		Y
Megalopta genalis	Y	https://www.ncbi.nlm.nih.gov/genome/annotation_euk/Megalopta_genalis/100/	N. A.		https://www.ncbi.nlm.nih.gov/assembly/GCF_011865705.1/	30643	51.25											Megalopta genalis	Y		Y
Colletes gigas	Y	https://www.ncbi.nlm.nih.gov/genome/annotation_euk/Colletes_gigas/100/	98.6		https://www.ncbi.nlm.nih.gov/assembly/GCF_013123115.1/	6455398	150											Colletes gigas	Y		Y
Ampulex compressa	N								Y	https://www.ncbi.nlm.nih.gov/assembly/GCA_019049445.1	42854	157	https://journals.plos.org/plosone/article?id=10.1371/journal.pone.0252221			KAG		Ampulex compressa	N	Y	Y
Linepithema humile	Y	https://www.ncbi.nlm.nih.gov/genome/annotation_euk/Linepithema_humile/100/	N. A.		https://www.ncbi.nlm.nih.gov/assembly/GCF_000217595.1/	35858	30											Linepithema humile	Y		Y
Ooceraea biroi	Y	https://www.ncbi.nlm.nih.gov/genome/annotation_euk/Ooceraea_biroi/100/	N. A.		https://www.ncbi.nlm.nih.gov/assembly/GCF_003672135.1/	3735272	100											Ooceraea biroi	Y		Y
Eciton burchellii	N								Y	https://www.ncbi.nlm.nih.gov/assembly/GCA_020341155.1	220958	250	https://pubmed.ncbi.nlm.nih.gov/34582590/			KAH		Eciton burchellii	N	Y	Y
Pseudomyrmex gracilis	Y	https://www.ncbi.nlm.nih.gov/genome/annotation_euk/Pseudomyrmex_gracilis/100/	N. A.		https://www.ncbi.nlm.nih.gov/assembly/GCF_002006095.1/	38830	89											Pseudomyrmex gracilis	Y		Y
Dinoponera quadriceps	Y	https://www.ncbi.nlm.nih.gov/genome/annotation_euk/Dinoponera_quadriceps/100/	N. A.		https://www.ncbi.nlm.nih.gov/assembly/GCF_001313825.1/	29911	100											Dinoponera quadriceps	Y		Y
Odontomachus brunneus	Y	https://www.ncbi.nlm.nih.gov/genome/annotation_euk/Odontomachus_brunneus/100/	N. A.		https://www.ncbi.nlm.nih.gov/assembly/GCF_010583005.1/	22002	40											Odontomachus brunneus	Y		Y
Harpegnathos saltator	Y	https://www.ncbi.nlm.nih.gov/genome/annotation_euk/Harpegnathos_saltator/102/	N. A.		https://www.ncbi.nlm.nih.gov/assembly/GCF_003227715.1/	911506	70	assembly was repleaced after annotation										Harpegnathos saltator	Y		Y
Camponotus floridanus	Y	https://www.ncbi.nlm.nih.gov/genome/annotation_euk/Camponotus_floridanus/102/	N. A.		https://www.ncbi.nlm.nih.gov/assembly/GCF_003227725.1/	1278439	53											Camponotus floridanus	Y		Y
Lasius niger	N								Y	https://www.ncbi.nlm.nih.gov/assembly/GCA_001045655.1	17048	19				KMQ		Lasius niger	N	Y	Y
Nylanderia fulva	Y	https://www.ncbi.nlm.nih.gov/genome/annotation_euk/Nylanderia_fulva/100/	N. A.		https://www.ncbi.nlm.nih.gov/assembly/GCF_005281655.1/	320712	150	assembly was repleaced after annotation										Nylanderia fulva	Y		Y
Formica exsecta	Y	https://www.ncbi.nlm.nih.gov/genome/annotation_euk/Formica_exsecta/100/	N. A.		https://www.ncbi.nlm.nih.gov/assembly/GCF_003651465.1/	24299	80											Formica exsecta	Y		Y
Cataglyphis hispanica	Y	https://www.ncbi.nlm.nih.gov/genome/annotation_euk/Cataglyphis_hispanica/100/	99.4		https://www.ncbi.nlm.nih.gov/assembly/GCF_021464435.1/	7954289	150											Cataglyphis hispanica	Y		Y
Acromyrmex echinatior	Y	https://www.ncbi.nlm.nih.gov/genome/annotation_euk/Acromyrmex_echinatior/100/	N. A.		https://www.ncbi.nlm.nih.gov/assembly/GCF_000204515.1/	80630	107											Acromyrmex echinatior	Y		Y
Acromyrmex charruanus	N								Y	https://www.ncbi.nlm.nih.gov/assembly/GCA_017607545.1	34925	35				KAG		Acromyrmex charruanus	N	Y	Y
Acromyrmex heyeri	N								Y	https://www.ncbi.nlm.nih.gov/assembly/GCA_017607565.1	10811	27				KAG		Acromyrmex heyeri	N	Y	Y
Acromyrmex insinuator	N								Y	https://www.ncbi.nlm.nih.gov/assembly/GCA_017607455.1	39949	30				KAG		Acromyrmex insinuator	N	Y	Y
Atta cephalotes	Y	https://www.ncbi.nlm.nih.gov/genome/annotation_euk/Atta_cephalotes/100/	N. A.		https://www.ncbi.nlm.nih.gov/assembly/GCF_000143395.1/	14798	20	assembly was repleaced after annotation										Atta cephalotes	Y		Y
Atta colombica	Y	https://www.ncbi.nlm.nih.gov/genome/annotation_euk/Atta_colombica/100/	N. A.		https://www.ncbi.nlm.nih.gov/assembly/GCF_001594045.1/	15290	129											Atta colombica	Y		Y
Cyphomyrmex costatus	Y	https://www.ncbi.nlm.nih.gov/genome/annotation_euk/Cyphomyrmex_costatus/100/	N. A.		https://www.ncbi.nlm.nih.gov/assembly/GCF_001594065.1/	74312	92											Cyphomyrmex costatus	Y		Y
Pseudoatta argentina	N								Y	https://www.ncbi.nlm.nih.gov/assembly/GCA_017607525.1	18031	31				KAG		Pseudoatta argentina	N	Y	Y
Trachymyrmex cornetzi	Y	https://www.ncbi.nlm.nih.gov/genome/annotation_euk/Trachymyrmex_cornetzi/100/	N. A.		https://www.ncbi.nlm.nih.gov/assembly/GCF_001594075.1/	29356	109											Trachymyrmex cornetzi	Y		Y
Trachymyrmex septentrionalis	Y	https://www.ncbi.nlm.nih.gov/genome/annotation_euk/Trachymyrmex_septentrionalis/100/	N. A.		https://www.ncbi.nlm.nih.gov/assembly/GCF_001594115.1/	14962	102											Trachymyrmex septentrionalis	Y		Y
Trachymyrmex zeteki	Y	https://www.ncbi.nlm.nih.gov/genome/annotation_euk/Trachymyrmex_zeteki/100/	N. A.		https://www.ncbi.nlm.nih.gov/assembly/GCF_001594055.1/	52131	82											Trachymyrmex zeteki	Y		Y
Monomorium pharaonis	Y	https://www.ncbi.nlm.nih.gov/genome/annotation_euk/Monomorium_pharaonis/102/	N. A.		https://www.ncbi.nlm.nih.gov/assembly/GCF_013373865.1/	1861574	96											Monomorium pharaonis	Y		Y
Solenopsis invicta	Y	https://www.ncbi.nlm.nih.gov/genome/annotation_euk/Solenopsis_invicta/104/	N. A.		https://www.ncbi.nlm.nih.gov/assembly/GCF_016802725.1/	9421447	245											Solenopsis invicta	Y		Y
Temnothorax curvispinosus	Y	https://www.ncbi.nlm.nih.gov/genome/annotation_euk/Temnothorax_curvispinosus/100/	N. A.		https://www.ncbi.nlm.nih.gov/assembly/GCF_003070985.1/ä	38942	41											Temnothorax curvispinosus	Y		Y
Temnothorax longispinosus	N								Y	https://www.ncbi.nlm.nih.gov/assembly/GCA_004794745.1	30134	85	https://pubmed.ncbi.nlm.nih.gov/30967075/			TGZ		Temnothorax longispinosus	N	Y	Y
Vollenhovia emeryi	Y	https://www.ncbi.nlm.nih.gov/genome/annotation_euk/Vollenhovia_emeryi/100/	N. A.		https://www.ncbi.nlm.nih.gov/assembly/GCF_000949405.1/	32417	47											Vollenhovia emeryi	Y		Y
Wasmannia auropunctata	Y	https://www.ncbi.nlm.nih.gov/genome/annotation_euk/Wasmannia_auropunctata/100/	N. A.		https://www.ncbi.nlm.nih.gov/assembly/GCF_000956235.1/	37912	67											Wasmannia auropunctata	Y		Y
Pogonomyrmex barbatus	Y	https://www.ncbi.nlm.nih.gov/genome/annotation_euk/Pogonomyrmex_barbatus/101/	N. A.		https://www.ncbi.nlm.nih.gov/assembly/GCF_000187915.1/	11605	12											Pogonomyrmex barbatus	Y		Y
Chrysoperla carnea	Y	https://www.ncbi.nlm.nih.gov/genome/annotation_euk/Chrysoperla_carnea/100/	96.9		https://www.ncbi.nlm.nih.gov/assembly/GCF_905475395.1/	67795596	40											Chrysoperla carnea	Y		Y
Nicrophorus vespilloides	Y	https://www.ncbi.nlm.nih.gov/genome/annotation_euk/Nicrophorus_vespilloides/100/	N. A.		https://www.ncbi.nlm.nih.gov/assembly/GCF_001412225.1/	67958	175											Nicrophorus vespilloides	Y		Y
Onthophagus taurus	Y	https://www.ncbi.nlm.nih.gov/genome/annotation_euk/Onthophagus_taurus/100/	N. A.		https://www.ncbi.nlm.nih.gov/assembly/GCF_000648695.1/	101202	86											Onthophagus taurus	Y		Y
Oryctes borbonicus	N								Y	https://www.ncbi.nlm.nih.gov/assembly/GCA_001443705.1	33367	100				KRT		Oryctes borbonicus	N	Y	Y
Holotrichia oblita	N								Y	https://www.ncbi.nlm.nih.gov/assembly/GCA_023690525.1	369487	114.5	mRNA sequence available			UTD		Holotrichia oblita	N	Y	Y
Agrilus planipennis	Y	https://www.ncbi.nlm.nih.gov/genome/annotation_euk/Agrilus_planipennis/101/	N. A.		https://www.ncbi.nlm.nih.gov/assembly/GCF_000699045.2/	28329	124.7											Agrilus planipennis	Y		Y
Photinus pyralis	Y	https://www.ncbi.nlm.nih.gov/genome/annotation_euk/Photinus_pyralis/100/	N. A.		https://www.ncbi.nlm.nih.gov/assembly/GCF_008802855.1/	170308	40											Photinus pyralis	Y		Y
Lamprigera yunnana	N								Y	https://www.ncbi.nlm.nih.gov/assembly/GCA_013368075.1	3509824	74.05				KAF		Lamprigera yunnana	N	Y	Y
Abscondita terminalis	N								Y	https://www.ncbi.nlm.nih.gov/assembly/GCA_013368085.1	1220005	67.39				KAF		Abscondita terminalis	N	Y	Y
Ignelater luminosus	N								Y	https://www.ncbi.nlm.nih.gov/assembly?LinkName=genome_assembly&from_uid=87668	31102	100				KAF		Ignelater luminosus	N	Y	Y
Tribolium castaneum	Y	https://www.ncbi.nlm.nih.gov/genome/annotation_euk/Tribolium_castaneum/103/	N. A.		https://www.ncbi.nlm.nih.gov/assembly/GCF_000002335.3/	73049	7											Tribolium castaneum	Y		Y
Tribolium madens	Y	https://www.ncbi.nlm.nih.gov/genome/annotation_euk/Tribolium_madens/100/	99.2		https://www.ncbi.nlm.nih.gov/assembly/GCF_015345945.1/	76672	22											Tribolium madens	Y		Y
Tenebrio molitor	N								Y	https://www.ncbi.nlm.nih.gov/assembly/GCA_907166875.3	6326592	150				CAH		Tenebrio molitor	N	Y	Y
Asbolus verrucosus	N								Y	https://www.ncbi.nlm.nih.gov/assembly/GCA_004193795.1	4550	30				RZC		Asbolus verrucosus	N	Y	Y
Aethina tumida	Y	https://www.ncbi.nlm.nih.gov/genome/annotation_euk/Aethina_tumida/101/	99.3		https://www.ncbi.nlm.nih.gov/assembly/GCF_024364675.1/	11742490	85											Aethina tumida	Y		Y
Brassicogethes aeneus	N								Y	https://www.ncbi.nlm.nih.gov/assembly/GCA_921294245.1	24416959	40				CAH		Brassicogethes aeneus	N	Y	Y
Coccinella septempunctata	Y	https://www.ncbi.nlm.nih.gov/genome/annotation_euk/Coccinella_septempunctata/100/	98.4		https://www.ncbi.nlm.nih.gov/assembly/GCF_907165205.1/	16512651	76											Coccinella septempunctata	Y		Y
Harmonia axyridis	Y	https://www.ncbi.nlm.nih.gov/genome/annotation_euk/Harmonia_axyridis/100/	97.5		https://www.ncbi.nlm.nih.gov/assembly/GCF_914767665.1/	22915403	53											Harmonia axyridis	Y		Y
Phaedon cochleariae	N								Y	https://www.ncbi.nlm.nih.gov/assembly/GCA_918026855.4	1950330	40				CAH		Phaedon cochleariae	N	Y	Y
Leptinotarsa decemlineata	Y	https://www.ncbi.nlm.nih.gov/genome/annotation_euk/Leptinotarsa_decemlineata/100/	N. A.		https://www.ncbi.nlm.nih.gov/assembly/GCF_000500325.1/	46596	52.3											Leptinotarsa decemlineata	Y		Y
Phyllotreta striolata	N								Y	https://www.ncbi.nlm.nih.gov/assembly/GCA_918026865.1	2676005	40				CAG		Phyllotreta striolata	N	Y	Y
Psylliodes chrysocephala	N								Y	https://www.ncbi.nlm.nih.gov/assembly/GCA_927349885.1	1287164	40				CAH		Psylliodes chrysocephala	N	Y	Y
Diabrotica virgifera virgifera	Y	https://www.ncbi.nlm.nih.gov/genome/annotation_euk/Diabrotica_virgifera_virgifera/101/	97.9		https://www.ncbi.nlm.nih.gov/assembly/GCF_917563875.1/	7930419	40											Diabrotica virgifera virgifera	Y		Y
Diabrotica balteata	N								Y	https://www.ncbi.nlm.nih.gov/assembly/GCA_918026665.1	1459540	50				CAG		Diabrotica balteata	N	Y	Y
Gonioctena quinquepunctata	N								Y	https://www.ncbi.nlm.nih.gov/assembly/GCA_018342105.1	432124	128				KAT		Gonioctena quinquepunctata	N	Y	Y
Callosobruchus maculatus	N								Y	https://www.ncbi.nlm.nih.gov/assembly/GCA_900659725.1	212245	32				VEN		Callosobruchus maculatus	N	Y	Y
Colaphellus bowringi	N								N					single study	https://www.sciencedirect.com/science/article/abs/pii/S0378111916309623?via%3Dihub	APP		Colaphellus bowringi	N	N	N
Anoplophora glabripennis	Y	https://www.ncbi.nlm.nih.gov/genome/annotation_euk/Anoplophora_glabripennis/101/	N. A.		https://www.ncbi.nlm.nih.gov/assembly/GCF_000390285.2/	80490	121											Anoplophora glabripennis	Y		Y
Anthonomus grandis	Y	https://www.ncbi.nlm.nih.gov/genome/annotation_euk/Anthonomus_grandis_grandis/100/	98.4		https://www.ncbi.nlm.nih.gov/assembly/GCF_022605725.1/	6865999	21											Anthonomus grandis	Y		Y
Ceutorhynchus assimilis	N								Y	https://www.ncbi.nlm.nih.gov/assembly/GCA_917834065.1	3538480	40				CAG		Ceutorhynchus assimilis	N	Y	Y
Sitophilus oryzae	Y	https://www.ncbi.nlm.nih.gov/genome/annotation_euk/Sitophilus_oryzae/100/	N. A.		https://www.ncbi.nlm.nih.gov/assembly/GCF_002938485.1/	1039787	101											Sitophilus oryzae	Y		Y
Rhynchophorus ferrugineus	N								Y	https://www.ncbi.nlm.nih.gov/assembly/GCA_014462685.1	37927	62				KAF		Rhynchophorus ferrugineus	N	Y	Y
Dendroctonus ponderosae	Y	https://www.ncbi.nlm.nih.gov/genome/annotation_euk/Dendroctonus_ponderosae/101/	98.4		https://www.ncbi.nlm.nih.gov/assembly/GCF_020466585.1/	28086	747											Dendroctonus ponderosae	Y		Y
Clunio marinus	N								Y	https://www.ncbi.nlm.nih.gov/assembly/GCA_900005825.1	154800	140		MCRY sequence in our list is from single study	https://journals.plos.org/plosone/article?id=10.1371/journal.pone.0032092	AFS, CRL, CRK		Clunio marinus	N	Y	Y
Polypedilum vanderplanki	N								Y	https://www.ncbi.nlm.nih.gov/assembly/GCA_018290095.1	219078	375				KAG		Polypedilum vanderplanki	N	Y	Y
Chironomus riparius	N								Y	https://www.ncbi.nlm.nih.gov/assembly/GCA_917627325.4	19590381	40				CAG, CAH		Chironomus riparius	N	Y	Y
Anopheles albimanus	Y	https://www.ncbi.nlm.nih.gov/genome/annotation_euk/Anopheles_albimanus/100/	N. A.		https://www.ncbi.nlm.nih.gov/assembly/GCF_013758885.1/	25000043	120											Anopheles albimanus	Y		Y
Anopheles darlingi	Y	https://www.ncbi.nlm.nih.gov/genome/annotation_euk/Anopheles_darlingi/100/	99.1		https://www.ncbi.nlm.nih.gov/assembly/GCF_943734745.1/	19203082	32											Anopheles darlingi	Y		Y
Anopheles arabiensis	Y	https://www.ncbi.nlm.nih.gov/genome/annotation_euk/Anopheles_arabiensis/100/	99.2		https://www.ncbi.nlm.nih.gov/assembly/GCF_016920715.1/	23935993	114											Anopheles arabiensis	Y		Y
Anopheles coluzzii	Y	https://www.ncbi.nlm.nih.gov/genome/annotation_euk/Anopheles_coluzzii/101/	99.1		https://www.ncbi.nlm.nih.gov/assembly/GCF_943734685.1/	18767309	59											Anopheles coluzzii	Y		Y
Anopheles merus	Y	https://www.ncbi.nlm.nih.gov/genome/annotation_euk/Anopheles_merus/100/	99.1		https://www.ncbi.nlm.nih.gov/assembly/GCF_017562075.2/	2729089	50											Anopheles merus	Y		Y
Anopheles maculipalpis	Y	https://www.ncbi.nlm.nih.gov/genome/annotation_euk/Anopheles_maculipalpis/100/	99.5		https://www.ncbi.nlm.nih.gov/assembly/GCF_943734695.1/	22618715	52											Anopheles maculipalpis	Y		Y
Anopheles stephensi	Y	https://www.ncbi.nlm.nih.gov/genome/annotation_euk/Anopheles_stephensi/100/	N. A.		https://www.ncbi.nlm.nih.gov/assembly/GCF_013141755.1/	38117870	180											Anopheles stephensi	Y		Y
Anopheles gambiae	N								Y	https://www.ncbi.nlm.nih.gov/assembly/GCF_000005575.2	85548	N. A.	https://www.sciencedirect.com/science/article/pii/S1471492203003155?via%3Dihub			XP		Anopheles gambiae	N	Y	Y
Anopheles funestus	Y	https://www.ncbi.nlm.nih.gov/genome/annotation_euk/Anopheles_funestus/100/	99.4		https://www.ncbi.nlm.nih.gov/assembly/GCF_943734845.2/	24104831	56											Anopheles funestus	Y		Y
Anopheles sinensis	N								Y	https://www.ncbi.nlm.nih.gov/assembly/GCA_000441895.2	30137	30	https://pubmed.ncbi.nlm.nih.gov/24438588/			KFB		Anopheles sinensis	N	Y	Y
Anopheles aquasalis	Y	https://www.ncbi.nlm.nih.gov/genome/annotation_euk/Anopheles_aquasalis/100/	99.3		https://www.ncbi.nlm.nih.gov/assembly/GCF_943734665.1/	38496358	94											Anopheles aquasalis	Y		Y
Aedes aegypti	Y	https://www.ncbi.nlm.nih.gov/genome/annotation_euk/Aedes_aegypti/101/	N. A.		https://www.ncbi.nlm.nih.gov/assembly/GCF_002204515.2/	11758062	110											Aedes aegypti	Y		Y
Aedes albopictus	Y	https://www.ncbi.nlm.nih.gov/genome/annotation_euk/Aedes_albopictus/102/	N. A.		https://www.ncbi.nlm.nih.gov/assembly/GCF_006496715.1/	1184735	75											Aedes albopictus	Y		Y
Culex pipiens	N								N					single study	https://journals.biologists.com/jeb/article/218/3/412/14463/Functional-circadian-clock-genes-are-essential-for	AIW		Culex pipiens	N	N	N
Culex pipiens molestus	N								N					single study	https://academic.oup.com/jhered/article/110/3/310/5298341?login=true	AXG		Culex pipiens molestus	N	N	N
Culex pipiens pallens	Y	https://www.ncbi.nlm.nih.gov/genome/annotation_euk/Culex_pipiens_pallens/100/	N. A.		https://www.ncbi.nlm.nih.gov/assembly/GCF_016801865.1/	838087	250	assembly was replaced in the meantime										Culex pipiens pallens	Y		Y
Culex quinquefasciatus	Y	https://www.ncbi.nlm.nih.gov/genome/annotation_euk/Culex_quinquefasciatus/100/	N. A.		https://www.ncbi.nlm.nih.gov/assembly/GCF_015732765.1/	2875282	76											Culex quinquefasciatus	Y		Y
Bradysia coprophila	Y	https://www.ncbi.nlm.nih.gov/genome/annotation_euk/Bradysia_coprophila/100/	N. A.		https://www.ncbi.nlm.nih.gov/assembly/GCF_014529535.1/	2330419	50											Bradysia coprophila	Y		Y
Bradysia odoriphaga	N								Y	https://www.ncbi.nlm.nih.gov/assembly/GCA_016920775.1	1566070	517.4				KAG		Bradysia odoriphaga	N	Y	Y
Contarinia nasturtii	Y	https://www.ncbi.nlm.nih.gov/genome/annotation_euk/Contarinia_nasturtii/100/	N. A.		https://www.ncbi.nlm.nih.gov/assembly/GCF_009176525.2/	95005	57											Contarinia nasturtii	Y		Y
Hermetia illucens	Y	https://www.ncbi.nlm.nih.gov/genome/annotation_euk/Hermetia_illucens/100/	N. A.		https://www.ncbi.nlm.nih.gov/assembly/GCF_905115235.1/	16011611	141											Hermetia illucens	Y		Y
Zeugodacus cucurbitae	Y	https://www.ncbi.nlm.nih.gov/genome/annotation_euk/Zeugodacus_cucurbitae/101/	N. A.		https://www.ncbi.nlm.nih.gov/assembly/GCF_000806345.1/	17360	66.2	assembly was replaced in the meantime										Zeugodacus cucurbitae	Y		Y
Bactrocera dorsalis	Y	https://www.ncbi.nlm.nih.gov/genome/annotation_euk/Bactrocera_dorsalis/103/	99		https://www.ncbi.nlm.nih.gov/assembly/GCF_023373825.1/	1523498	80											Bactrocera dorsalis	Y		Y
Bactrocera latifrons	Y	https://www.ncbi.nlm.nih.gov/genome/annotation_euk/Bactrocera_latifrons/100/	N. A.		https://www.ncbi.nlm.nih.gov/assembly/GCF_001853355.1/	31499	101											Bactrocera latifrons	Y		Y
Bactrocera neohumeralis	Y	https://www.ncbi.nlm.nih.gov/genome/annotation_euk/Bactrocera_neohumeralis/100/	98.8		https://www.ncbi.nlm.nih.gov/assembly/GCF_024586455.1/	986177	31											Bactrocera neohumeralis	Y		Y
Bactrocera oleae	Y	https://www.ncbi.nlm.nih.gov/genome/annotation_euk/Bactrocera_oleae/101/	N. A.		https://www.ncbi.nlm.nih.gov/assembly/GCF_001188975.3/	187710	100											Bactrocera oleae	Y		Y
Bactrocera tryoni	Y	https://www.ncbi.nlm.nih.gov/genome/annotation_euk/Bactrocera_tryoni/100/	99.2		https://www.ncbi.nlm.nih.gov/assembly/GCF_016617805.1/	350910	60											Bactrocera tryoni	Y		Y
Ceratitis capitata	Y	https://www.ncbi.nlm.nih.gov/genome/annotation_euk/Ceratitis_capitata/103/	N. A.		https://www.ncbi.nlm.nih.gov/assembly/GCF_000347755.3/	845931	152.5											Ceratitis capitata	Y		Y
Rhagoletis zephyria	Y	https://www.ncbi.nlm.nih.gov/genome/annotation_euk/Rhagoletis_zephyria/100/	N. A.		https://www.ncbi.nlm.nih.gov/assembly/GCF_001687245.1/	19348	35	assembly was replaced in the meantime										Rhagoletis zephyria	Y		Y
Rhagoletis pomonella	Y	https://www.ncbi.nlm.nih.gov/genome/annotation_euk/Rhagoletis_pomonella/100/	N. A.		https://www.ncbi.nlm.nih.gov/assembly/GCF_013731165.1/	23570	20											Rhagoletis pomonella	Y		Y
Teleopsis dalmanni	Y	https://www.ncbi.nlm.nih.gov/genome/annotation_euk/Teleopsis_dalmanni/100/	N. A.		https://www.ncbi.nlm.nih.gov/assembly/GCF_002237135.1/	62489	106.73											Teleopsis dalmanni	Y		Y
Scaptodrosophila lebanonensis	Y	https://www.ncbi.nlm.nih.gov/genome/annotation_euk/Scaptodrosophila_lebanonensis/100/	N. A.		https://www.ncbi.nlm.nih.gov/assembly/GCF_003285725.1/	7854782	100											Scaptodrosophila lebanonensis	Y		Y
Zaprionus bogoriensis	N								Y	https://www.ncbi.nlm.nih.gov/assembly/GCA_021223985.1	40739	119	https://onlinelibrary.wiley.com/doi/10.1111/1755-0998.13561			KAH		Zaprionus bogoriensis	N	Y	Y
Drosophila grimshawi	Y	https://www.ncbi.nlm.nih.gov/genome/annotation_euk/Drosophila_grimshawi/103/	99.9		https://www.ncbi.nlm.nih.gov/assembly/GCF_018153295.1/	23286615	92.8											Drosophila grimshawi	Y		Y
Drosophila busckii	Y	https://www.ncbi.nlm.nih.gov/genome/annotation_euk/Drosophila_busckii/101/	N. A.		https://www.ncbi.nlm.nih.gov/assembly/GCF_011750605.1/	1002992	156											Drosophila busckii	Y		Y
Drosophila albomicans	Y	https://www.ncbi.nlm.nih.gov/genome/annotation_euk/Drosophila_albomicans/101/	99.8		https://www.ncbi.nlm.nih.gov/assembly/GCF_009650485.2/	25786103	40											Drosophila albomicans	Y		Y
Drosophila sulfurigaster	N								Y	https://www.ncbi.nlm.nih.gov/assembly/GCA_021223965.1	67983	164	https://onlinelibrary.wiley.com/doi/10.1111/1755-0998.13561			KAH		Drosophila sulfurigaster	N	Y	Y
Drosophila immigrans	N								Y	https://www.ncbi.nlm.nih.gov/assembly/GCA_021223785.1	109934	185	https://onlinelibrary.wiley.com/doi/10.1111/1755-0998.13561			KAH		Drosophila immigrans	N	Y	Y
Drosophila rubida	N								Y	https://www.ncbi.nlm.nih.gov/assembly/GCA_021223945.1	105634	198	https://onlinelibrary.wiley.com/doi/10.1111/1755-0998.13561			KAH		Drosophila rubida	N	Y	Y
Drosophila virilis	Y	https://www.ncbi.nlm.nih.gov/genome/annotation_euk/Drosophila_virilis/103/	N. A.		https://www.ncbi.nlm.nih.gov/assembly/GCF_003285735.1/	8697263	100											Drosophila virilis	Y		Y
Drosophila novamexicana	Y	https://www.ncbi.nlm.nih.gov/genome/annotation_euk/Drosophila_novamexicana/100/	N. A.		https://www.ncbi.nlm.nih.gov/assembly/GCF_003285875.2/	3158326	165											Drosophila novamexicana	Y		Y
Drosophila arizonae	Y	https://www.ncbi.nlm.nih.gov/genome/annotation_euk/Drosophila_arizonae/100/	N. A.		https://www.ncbi.nlm.nih.gov/assembly/GCF_001654025.1/	15132	52											Drosophila arizonae	Y		Y
Drosophila hydei	Y	https://www.ncbi.nlm.nih.gov/genome/annotation_euk/Drosophila_hydei/101/	N. A.		https://www.ncbi.nlm.nih.gov/assembly/GCF_003285905.1/	3367158	120											Drosophila hydei	Y		Y
Drosophila mojavensis	Y	https://www.ncbi.nlm.nih.gov/genome/annotation_euk/Drosophila_mojavensis/102/	99.8		https://www.ncbi.nlm.nih.gov/assembly/GCF_018153725.1/	24882697	120.4											Drosophila mojavensis	Y		Y
Drosophila navojoa	Y	https://www.ncbi.nlm.nih.gov/genome/annotation_euk/Drosophila_navojoa/101/	N. A.		https://www.ncbi.nlm.nih.gov/assembly/GCF_001654015.2/	26679	81											Drosophila navojoa	Y		Y
Drosophila setifemur	N								Y	https://www.ncbi.nlm.nih.gov/assembly/GCA_021224005.1	66592	179	https://onlinelibrary.wiley.com/doi/10.1111/1755-0998.13561			KAH		Drosophila setifemur	N	Y	Y
Drosophila willistoni	Y	https://www.ncbi.nlm.nih.gov/genome/annotation_euk/Drosophila_willistoni/102/	99.6		https://www.ncbi.nlm.nih.gov/assembly/GCF_018902025.1/	9079863	150											Drosophila willistoni	Y		Y
Drosophila guanche	Y	https://www.ncbi.nlm.nih.gov/genome/annotation_euk/Drosophila_guanche/100/	N. A.		https://www.ncbi.nlm.nih.gov/assembly/GCF_900245975.1/	294367	278											Drosophila guanche	Y		Y
Drosophila subobscura	Y	https://www.ncbi.nlm.nih.gov/genome/annotation_euk/Drosophila_subobscura/100/	N. A.		https://www.ncbi.nlm.nih.gov/assembly/GCF_008121235.1/	11370518	118											Drosophila subobscura	Y		Y
Drosophila obscura	Y	https://www.ncbi.nlm.nih.gov/genome/annotation_euk/Drosophila_obscura/101/	99.7		https://www.ncbi.nlm.nih.gov/assembly/GCF_018151105.1/	3931141	119											Drosophila obscura	Y		Y
Drosophila miranda	Y	https://www.ncbi.nlm.nih.gov/genome/annotation_euk/Drosophila_miranda/102/	N. A.		https://www.ncbi.nlm.nih.gov/assembly/GCF_003369915.1/	11978448	100											Drosophila miranda	Y		Y
Drosophila pseudoobscura	Y	https://www.ncbi.nlm.nih.gov/genome/annotation_euk/Drosophila_pseudoobscura/104/	N. A.		https://www.ncbi.nlm.nih.gov/assembly/GCF_009870125.1/	30706867	280											Drosophila pseudoobscura	Y		Y
Drosophila persimilis	Y	https://www.ncbi.nlm.nih.gov/genome/annotation_euk/Drosophila_persimilis/101/	N. A.		https://www.ncbi.nlm.nih.gov/assembly/GCF_003286085.1/	5212974	130											Drosophila persimilis	Y		Y
Drosophila ananassae	Y	https://www.ncbi.nlm.nih.gov/genome/annotation_euk/Drosophila_ananassae/102/	99.6		https://www.ncbi.nlm.nih.gov/assembly/GCF_017639315.1/	26427416	370											Drosophila ananassae	Y		Y
Drosophila ironensis	N								Y	https://www.ncbi.nlm.nih.gov/assembly/GCA_021223825.1	166988	84	https://onlinelibrary.wiley.com/doi/10.1111/1755-0998.13561			KAH		Drosophila ironensis	N	Y	Y
Drosophila pandora	N								Y	https://www.ncbi.nlm.nih.gov/assembly/GCA_021223865.1	88249	165	https://onlinelibrary.wiley.com/doi/10.1111/1755-0998.13561			KAH		Drosophila pandora	N	Y	Y
Drosophila pseudoananassae	N								Y	https://www.ncbi.nlm.nih.gov/assembly/GCA_021223845.1	176960	171	https://onlinelibrary.wiley.com/doi/10.1111/1755-0998.13561			KAH		Drosophila pseudoananassae	N	Y	Y
Drosophila bipectinata	Y	https://www.ncbi.nlm.nih.gov/genome/annotation_euk/Drosophila_bipectinata/102/	99.9		https://www.ncbi.nlm.nih.gov/assembly/GCF_018153845.1/	15788854	133.1											Drosophila bipectinata	Y		Y
Drosophila ficusphila	Y	https://www.ncbi.nlm.nih.gov/genome/annotation_euk/Drosophila_ficusphila/102/	99.9		https://www.ncbi.nlm.nih.gov/assembly/GCF_018152265.1/	9958166	96.7											Drosophila ficusphila	Y		Y
Drosophila elegans	Y	https://www.ncbi.nlm.nih.gov/genome/annotation_euk/Drosophila_elegans/102/	99.8		https://www.ncbi.nlm.nih.gov/assembly/GCF_018152505.1/	21933072	108.2											Drosophila elegans	Y		Y
Drosophila gunungcola	N								Y	https://www.ncbi.nlm.nih.gov/assembly/GCA_025200985.1	3022255	66.2				KAI		Drosophila gunungcola	N	Y	Y
Drosophila rhopaloa	Y	https://www.ncbi.nlm.nih.gov/genome/annotation_euk/Drosophila_rhopaloa/102/	99.5		https://www.ncbi.nlm.nih.gov/assembly/GCF_018152115.1/	15806012	137											Drosophila rhopaloa	Y		Y
Drosophila takahashii	Y	https://www.ncbi.nlm.nih.gov/genome/annotation_euk/Drosophila_takahashii/102/	99		https://www.ncbi.nlm.nih.gov/assembly/GCF_018152695.1/	12380692	149.5											Drosophila takahashii	Y		Y
Drosophila pseudotakahashii	N								Y	https://www.ncbi.nlm.nih.gov/assembly/GCA_021223935.1	42629	149	https://onlinelibrary.wiley.com/doi/10.1111/1755-0998.13561			KAH		Drosophila pseudotakahashii	N	Y	Y
Drosophila suzukii	Y	https://www.ncbi.nlm.nih.gov/genome/annotation_euk/Drosophila_suzukii/102/	N. A.		https://www.ncbi.nlm.nih.gov/assembly/GCF_013340165.1/	2609782	160											Drosophila suzukii	Y		Y
Drosophila subpulchrella	Y	https://www.ncbi.nlm.nih.gov/genome/annotation_euk/Drosophila_subpulchrella/100/	N. A.		https://www.ncbi.nlm.nih.gov/assembly/GCF_014743375.2/	11590999	260											Drosophila subpulchrella	Y		Y
Drosophila biarmipes	Y	https://www.ncbi.nlm.nih.gov/genome/annotation_euk/Drosophila_biarmipes/103/	99.8		https://www.ncbi.nlm.nih.gov/assembly/GCF_025231255.1/	26917925	100											Drosophila biarmipes	Y		Y
Drosophila eugracilis	Y	https://www.ncbi.nlm.nih.gov/genome/annotation_euk/Drosophila_eugracilis/102/	99.8		https://www.ncbi.nlm.nih.gov/assembly/GCF_018153835.1/	2288481	118											Drosophila eugracilis	Y		Y
Drosophila melanogaster	Y*								Y	https://www.ncbi.nlm.nih.gov/assembly/GCF_000001215.4	21485538	N. A.	https://pubmed.ncbi.nlm.nih.gov/26109357/	Sequence of 6-4 PL from single study	https://www.science.org/doi/10.1126/science.272.5258.109?url_ver=Z39.88-2003&rfr_id=ori:rid:crossref.org&rfr_dat=cr_pub%20%200pubmed	NP, BAA		Drosophila melanogaster	Y*	Y	Y
Drosophila sechellia	Y	https://www.ncbi.nlm.nih.gov/genome/annotation_euk/Drosophila_sechellia/101/	N. A.		https://www.ncbi.nlm.nih.gov/assembly/GCF_004382195.1/	19907079	115	assembly was replaced in the meantime										Drosophila sechellia	Y		Y
Drosophila simulans	Y	https://www.ncbi.nlm.nih.gov/genome/annotation_euk/Drosophila_simulans/103/	99.8		https://www.ncbi.nlm.nih.gov/assembly/GCF_016746395.2/	22319025	120											Drosophila simulans	Y		Y
Drosophila mauritiana	Y	https://www.ncbi.nlm.nih.gov/genome/annotation_euk/Drosophila_mauritiana/100/	N. A.		https://www.ncbi.nlm.nih.gov/assembly/GCF_004382145.1/	22120385	165											Drosophila mauritiana	Y		Y
Drosophila yakuba	Y	https://www.ncbi.nlm.nih.gov/genome/annotation_euk/Drosophila_yakuba/102/	99.8		https://www.ncbi.nlm.nih.gov/assembly/GCF_016746365.2/	18744361	80											Drosophila yakuba	Y		Y
Drosophila teissieri	Y	https://www.ncbi.nlm.nih.gov/genome/annotation_euk/Drosophila_teissieri/100/	99.8		https://www.ncbi.nlm.nih.gov/assembly/GCF_016746235.2/	6375862	168											Drosophila teissieri	Y		Y
Drosophila santomea	Y	https://www.ncbi.nlm.nih.gov/genome/annotation_euk/Drosophila_santomea/101/	99.9		https://www.ncbi.nlm.nih.gov/assembly/GCF_016746245.2/	10765947	103											Drosophila santomea	Y		Y
Drosophila erecta	Y	https://www.ncbi.nlm.nih.gov/genome/annotation_euk/Drosophila_erecta/101/	N. A.		https://www.ncbi.nlm.nih.gov/assembly/GCF_003286155.1/	22146549	190											Drosophila erecta	Y		Y
Drosophila kikkawai	Y	https://www.ncbi.nlm.nih.gov/genome/annotation_euk/Drosophila_kikkawai/102/	100		https://www.ncbi.nlm.nih.gov/assembly/GCF_018152535.1/	21812520	113											Drosophila kikkawai	Y		Y
Drosophila jambulina	N								Y	https://www.ncbi.nlm.nih.gov/assembly/GCA_021223805.1	135968	119	https://onlinelibrary.wiley.com/doi/10.1111/1755-0998.13561			KAH		Drosophila jambulina	N	Y	Y
Drosophila serrata	Y	https://www.ncbi.nlm.nih.gov/genome/annotation_euk/Drosophila_serrata/100/	N. A.		https://www.ncbi.nlm.nih.gov/assembly/GCF_002093755.1/	942627	63											Drosophila serrata	Y		Y
Drosophila birchii	N								Y	https://www.ncbi.nlm.nih.gov/assembly/GCA_021223725.1	45107	164	https://onlinelibrary.wiley.com/doi/10.1111/1755-0998.13561			KAH		Drosophila birchii	N	Y	Y
Drosophila bunnanda	N								Y	https://www.ncbi.nlm.nih.gov/assembly/GCA_021223745.1	136512	125	https://onlinelibrary.wiley.com/doi/10.1111/1755-0998.13561			KAH		Drosophila bunnanda	N	Y	Y
Drosophila innubila	Y	https://www.ncbi.nlm.nih.gov/genome/annotation_euk/Drosophila_innubila/100/	N. A.		https://www.ncbi.nlm.nih.gov/assembly/GCF_004354385.1/	3071820	20											Drosophila innubila	Y		Y
Glossina fuscipes	Y	https://www.ncbi.nlm.nih.gov/genome/annotation_euk/Glossina_fuscipes/100/	N. A.		https://www.ncbi.nlm.nih.gov/assembly/GCF_014805625.1/	72022	56											Glossina fuscipes	Y		Y
Musca domestica	Y	https://www.ncbi.nlm.nih.gov/genome/annotation_euk/Musca_domestica/102/	N. A.		https://www.ncbi.nlm.nih.gov/assembly/GCF_000371365.1/	11807	76											Musca domestica	Y		Y
Stomoxys calcitrans	Y	https://www.ncbi.nlm.nih.gov/genome/annotation_euk/Stomoxys_calcitrans/100/	N. A.		https://www.ncbi.nlm.nih.gov/assembly/GCF_001015335.1/	11309	66											Stomoxys calcitrans	Y		Y
Sarcophaga bullata	N								Y	https://www.ncbi.nlm.nih.gov/assembly/GCA_005959815.1	19090	67	https://pubmed.ncbi.nlm.nih.gov/30926723/	DCRY sequence is from single study		ACJ, TMW		Sarcophaga bullata	N	Y	Y
Sarcophaga crassipalpis	N								N					single study	https://www.sciencedirect.com/science/article/pii/S0022191002001087?via%3Dihub	BAB		Sarcophaga crassipalpis	N	N	N
Calliphora vicina	N								N					single study	https://link.springer.com/article/10.1007/s00414-013-0920-x	AGX		Calliphora vicina	N	N	N
Lucilia cuprina	Y	https://www.ncbi.nlm.nih.gov/genome/annotation_euk/Lucilia_cuprina/101/	97.1		https://www.ncbi.nlm.nih.gov/assembly/GCF_022045245.1/	66274	212											Lucilia cuprina	Y		Y
Lucilia sericata	Y	https://www.ncbi.nlm.nih.gov/genome/annotation_euk/Lucilia_sericata/100/	N. A.		https://www.ncbi.nlm.nih.gov/assembly/GCF_015586225.1/	296078	73											Lucilia sericata	Y		Y
Eumeta japonica	N								Y	https://www.ncbi.nlm.nih.gov/assembly/GCA_005406025.1	324045	7.22	https://www.nature.com/articles/s42003-019-0412-8			GBP, GBO		Eumeta japonica	N	Y	Y
Plutella xylostella	Y	https://www.ncbi.nlm.nih.gov/genome/annotation_euk/Plutella_xylostella/103/	99		https://www.ncbi.nlm.nih.gov/assembly/GCF_932276165.1/	10961940	77											Plutella xylostella	Y		Y
Choristoneura fumiferana	N								Y	https://www.ncbi.nlm.nih.gov/assembly/GCA_025370935.1	107887	1	https://academic.oup.com/gbe/article/14/6/evac087/6603509?login=true			KAI		Choristoneura fumiferana	N	Y	Y
Leguminivora glycinivorella	Y	https://www.ncbi.nlm.nih.gov/genome/annotation_euk/Leguminivora_glycinivorella/100/	92.6		https://www.ncbi.nlm.nih.gov/assembly/GCF_023078275.1/	4159467	85.48											Leguminivora glycinivorella	Y		Y
Papilio machaon	Y	https://www.ncbi.nlm.nih.gov/genome/annotation_euk/Papilio_machaon/101/	99.6		https://www.ncbi.nlm.nih.gov/assembly/GCF_912999745.1/	8641220	99											Papilio machaon	Y		Y
Papilio xuthus	Y	https://www.ncbi.nlm.nih.gov/genome/annotation_euk/Papilio_xuthus/100/	N. A.		https://www.ncbi.nlm.nih.gov/assembly/GCF_000836235.1/	128246	300											Papilio xuthus	Y		Y
Papilio polytes	Y	https://www.ncbi.nlm.nih.gov/genome/annotation_euk/Papilio_polytes/100/	N. A.		https://www.ncbi.nlm.nih.gov/assembly/GCF_000836215.1/	47768	595											Papilio polytes	Y		Y
Iphiclides podalirius	N								Y	https://www.ncbi.nlm.nih.gov/assembly/GCA_933534255.1	5183580	56				CAH		Iphiclides podalirius	N	Y	Y
Parnassius apollo	N								Y	https://www.ncbi.nlm.nih.gov/assembly/GCA_907164705.1	7071491	49				CAG		Parnassius apollo	N	Y	Y
Danaus plexippus plexippus	Y	https://www.ncbi.nlm.nih.gov/genome/annotation_euk/Danaus_plexippus_plexippus/100/	N. A.		https://www.ncbi.nlm.nih.gov/assembly/GCF_009731565.1/	108026	522											Danaus plexippus plexippus	Y		Y
Danaus chrysippus	N								Y	https://www.ncbi.nlm.nih.gov/assembly/GCA_916720795.1	11449226	191				CAG		Danaus chrysippus	N	Y	Y
Bicyclus anynana	Y	https://www.ncbi.nlm.nih.gov/genome/annotation_euk/Bicyclus_anynana/100/	N. A.		https://www.ncbi.nlm.nih.gov/assembly/GCF_900239965.1/	78697	260											Bicyclus anynana	Y		Y
Maniola hyperantus	Y	https://www.ncbi.nlm.nih.gov/genome/annotation_euk/Maniola_hyperantus/100.20201218/	N. A.		https://www.ncbi.nlm.nih.gov/assembly/GCF_902806685.1/	2012761	50	Assembly has been replaced in the meantime										Maniola hyperantus	Y		Y
Maniola jurtina	Y	https://www.ncbi.nlm.nih.gov/genome/annotation_euk/Maniola_jurtina/100/	98.8		https://www.ncbi.nlm.nih.gov/assembly/GCF_905333055.1/	13288869	76											Maniola jurtina	Y		Y
Pararge aegeria	Y	https://www.ncbi.nlm.nih.gov/genome/annotation_euk/Pararge_aegeria/100/	99		https://www.ncbi.nlm.nih.gov/assembly/GCF_905163445.1/	19375358	42											Pararge aegeria	Y		Y
Nymphalis io	Y	https://www.ncbi.nlm.nih.gov/genome/annotation_euk/Nymphalis_io/100/	99.1		https://www.ncbi.nlm.nih.gov/assembly/GCF_905147045.1/	12944774	64											Nymphalis io	Y		Y
Vanessa atalanta	Y	https://www.ncbi.nlm.nih.gov/genome/annotation_euk/Vanessa_atalanta/100/	99.4		https://www.ncbi.nlm.nih.gov/assembly/GCF_905147765.1/	12152710	34											Vanessa atalanta	Y		Y
Vanessa cardui	Y	https://www.ncbi.nlm.nih.gov/genome/annotation_euk/Vanessa_cardui/100/	99.4		https://www.ncbi.nlm.nih.gov/assembly/GCF_905220365.1/	7041724	25	Assembly has been replaced in the meantime										Vanessa cardui	Y		Y
Vanessa tameamea	Y	https://www.ncbi.nlm.nih.gov/genome/annotation_euk/Vanessa_tameamea/100/	N. A.		https://www.ncbi.nlm.nih.gov/assembly/GCF_002938995.1/	254123	50.6											Vanessa tameamea	Y		Y
Euphydryas editha	N								Y	https://www.ncbi.nlm.nih.gov/assembly/GCA_933666425.1	1665746	45				CAH		Euphydryas editha	N	Y	Y
Brenthis ino	N								Y	https://www.ncbi.nlm.nih.gov/assembly/GCA_921882275.1	9585547	69				CAH		Brenthis ino	N	Y	Y
Melitaea cinxia	Y	https://www.ncbi.nlm.nih.gov/genome/annotation_euk/Melitaea_cinxia/100/	98.3		https://www.ncbi.nlm.nih.gov/assembly/GCF_905220565.1/	7977876	28											Melitaea cinxia	Y		Y
Aricia agestis	Y	https://www.ncbi.nlm.nih.gov/genome/annotation_euk/Aricia_agestis/100/	98.1		https://www.ncbi.nlm.nih.gov/assembly/GCF_905147365.1/	17774651	54											Aricia agestis	Y		Y
Leptidea sinapis	Y	https://www.ncbi.nlm.nih.gov/genome/annotation_euk/Leptidea_sinapis/100/	96.2		https://www.ncbi.nlm.nih.gov/assembly/GCF_905404315.1/	14011732	36											Leptidea sinapis	Y		Y
Zerene cesonia	Y	https://www.ncbi.nlm.nih.gov/genome/annotation_euk/Zerene_cesonia/100/	N. A.		https://www.ncbi.nlm.nih.gov/assembly/GCF_012273895.1/	43484	195											Zerene cesonia	Y		Y
Colias croceus	Y	https://www.ncbi.nlm.nih.gov/genome/annotation_euk/Colias_croceus/100/	99.4		https://www.ncbi.nlm.nih.gov/assembly/GCF_905220415.1/	10749422	68											Colias croceus	Y		Y
Pieris napi	Y	https://www.ncbi.nlm.nih.gov/genome/annotation_euk/Pieris_napi/100/	98.1		https://www.ncbi.nlm.nih.gov/assembly/GCF_905475465.1/	8327096	60											Pieris napi	Y		Y
Pieris macdunnoughi	N								Y	https://www.ncbi.nlm.nih.gov/assembly/GCA_905332375.1	5202377	90				CAF		Pieris macdunnoughi	N	Y	Y
Pieris rapae	Y	https://www.ncbi.nlm.nih.gov/genome/annotation_euk/Pieris_rapae/101/	98.5		https://www.ncbi.nlm.nih.gov/assembly/GCF_905147795.1/	10651053	65											Pieris rapae	Y		Y
Pieris brassicae	Y	https://www.ncbi.nlm.nih.gov/genome/annotation_euk/Pieris_brassicae/100/	98.1		https://www.ncbi.nlm.nih.gov/assembly/GCF_905147105.1/	21291167	92											Pieris brassicae	Y		Y
Hyposmocoma kahamanoa	Y	https://www.ncbi.nlm.nih.gov/genome/annotation_euk/Hyposmocoma_kahamanoa/100/	N. A.		https://www.ncbi.nlm.nih.gov/assembly/GCF_003589595.1/	58944	41											Hyposmocoma kahamanoa	Y		Y
Pectinophora gossypiella	Y	https://www.ncbi.nlm.nih.gov/genome/annotation_euk/Pectinophora_gossypiella/100/	98.9		https://www.ncbi.nlm.nih.gov/assembly/GCF_024362695.1/	8257054	201											Pectinophora gossypiella	Y		Y
Phthorimaea operculella	N								Y	https://www.ncbi.nlm.nih.gov/assembly/GCA_024500475.1	3193936	108				KAI		Phthorimaea operculella	N	Y	Y
Chilo suppressalis	N								Y	https://www.ncbi.nlm.nih.gov/assembly/GCA_902850365.2	20158388	100	This assembly contains all the sequences, yet they are not listed in our Supplemental sequence list.	Sequences from different assemblies/studies used as source		AHL, CDK, QCH, RVE		Chilo suppressalis	N	Y	Y
Ostrinia furnacalis	Y	https://www.ncbi.nlm.nih.gov/genome/annotation_euk/Ostrinia_furnacalis/100/	N. A.		https://www.ncbi.nlm.nih.gov/assembly/GCF_004193835.1/	474742	213											Ostrinia furnacalis	Y		Y
Diatraea saccharalis	N								Y	https://www.ncbi.nlm.nih.gov/assembly/GCA_918026875.4	6281098	40				CAG, CAH		Diatraea saccharalis	N	Y	Y
Galleria mellonella	Y	https://www.ncbi.nlm.nih.gov/genome/annotation_euk/Galleria_mellonella/101/	N. A.		https://www.ncbi.nlm.nih.gov/assembly/GCF_003640425.2/	22549	26											Galleria mellonella	Y		Y
Amyelois transitella	Y	https://www.ncbi.nlm.nih.gov/genome/annotation_euk/Amyelois_transitella/100/	N. A.		https://www.ncbi.nlm.nih.gov/assembly/GCF_001186105.1/	17697	36											Amyelois transitella	Y		Y
Arctia plantaginis	N								Y	https://www.ncbi.nlm.nih.gov/assembly/GCA_902825455.1	4251345	73				CAB		Arctia plantaginis	N	Y	Y
Spodoptera exigua	N								Y	https://www.ncbi.nlm.nih.gov/assembly/GCA_022117675.1	1122493	50	https://pubmed.ncbi.nlm.nih.gov/34557910/	DCRY sequence in our list is from a single study		ADY, KAH		Spodoptera exigua	N	Y	Y
Spodoptera litura	Y	https://www.ncbi.nlm.nih.gov/genome/annotation_euk/Spodoptera_litura/100/	N. A.		https://www.ncbi.nlm.nih.gov/assembly/GCF_002706865.1/	68350	111											Spodoptera litura	Y		Y
Spodoptera littoralis	N								Y	https://www.ncbi.nlm.nih.gov/assembly/GCA_902850265.1	14400097	100		MCRY from other source		ABQ, CAB, CAH		Spodoptera littoralis	N	Y	Y
Spodoptera frugiperda	Y	https://www.ncbi.nlm.nih.gov/genome/annotation_euk/Spodoptera_frugiperda/102/	99.6		https://www.ncbi.nlm.nih.gov/assembly/GCF_023101765.2/	4914980	30											Spodoptera frugiperda	Y		Y
Ochrogaster lunifer	N								N					single source	https://journals.plos.org/plosone/article?id=10.1371/journal.pone.0057192	AFV		Ochrogaster lunifer	N	N	N
Thaumetopoea bonjeani	N								N					single source	https://journals.plos.org/plosone/article?id=10.1371/journal.pone.0057192	AFV		Thaumetopoea bonjeani	N	N	N
Thaumetopoea herculeana	N								N					single source	https://journals.plos.org/plosone/article?id=10.1371/journal.pone.0057192	AFV		Thaumetopoea herculeana	N	N	N
Thaumetopoea pityocampa	N								N*				Assembly exists, yet no conceptual translation	single source	https://journals.plos.org/plosone/article?id=10.1371/journal.pone.0057192	AFV		Thaumetopoea pityocampa	N	N*	N
Thaumetopoea processionea	N								N					single source	https://journals.plos.org/plosone/article?id=10.1371/journal.pone.0057192	AFV		Thaumetopoea processionea	N	N	N
Thaumetopoea solitaria	N								N					single source	https://journals.plos.org/plosone/article?id=10.1371/journal.pone.0057192	AFV		Thaumetopoea solitaria	N	N	N
Thaumetopoea wilkinsoni	N								N					single source	https://journals.plos.org/plosone/article?id=10.1371/journal.pone.0057192	AFV, QCE		Thaumetopoea wilkinsoni	N	N	N
Sesamia nonagrioides	N								N*				Assembly exists, yet no conceptual translation	single sequences	https://www.ncbi.nlm.nih.gov/pmc/articles/PMC2999431/#top	ABB		Sesamia nonagrioides	N	N*	N
Trichoplusia ni	Y	https://www.ncbi.nlm.nih.gov/genome/annotation_euk/Trichoplusia_ni/100/	N. A.		https://www.ncbi.nlm.nih.gov/assembly/GCF_003590095.1/	621965	600											Trichoplusia ni	Y		Y
Chrysodeixis chalcites	N								N					single study	https://resjournals.onlinelibrary.wiley.com/doi/10.1111/j.1365-2583.2011.01076.x	ADE		Chrysodeixis chalcites	N	N	N
Chrysodeixis includens	N								Y	https://www.ncbi.nlm.nih.gov/assembly/GCA_903961255.1	1958027	40				CAD, CAH		Chrysodeixis includens	N	Y	Y
Agrotis segetum	N								N					single study	https://academic.oup.com/jinsectscience/article/19/1/8/5299137	AUG		Agrotis segetum	N	N	N
Agrotis ipsilon	N								N*				Assembly exists, yet no conceptual translation	single study	https://academic.oup.com/aesa/article/110/4/422/3737794	AFJ		Agrotis ipsilon	N	N*	N
Helicoverpa armigera	Y	https://www.ncbi.nlm.nih.gov/genome/annotation_euk/Helicoverpa_armigera/101/	99.5		https://www.ncbi.nlm.nih.gov/assembly/GCF_023701775.1/	7338267	100											Helicoverpa armigera	Y		Y
Helicoverpa zea	Y	https://www.ncbi.nlm.nih.gov/genome/annotation_euk/Helicoverpa_zea/100/	99.6		https://www.ncbi.nlm.nih.gov/assembly/GCF_022581195.2/	10871041	144											Helicoverpa zea	Y		Y
Mamestra brassicae	N								N*				Assembly exists, yet no conceptual translation	single study	https://resjournals.onlinelibrary.wiley.com/doi/10.1111/j.1365-2583.2006.00617.x	AAY		Mamestra brassicae	N	N*	N
Mythimna separata	N								N*				Assembly exists, yet no conceptual translation	single study		AFR		Mythimna separata	N	N*	N
Operophtera brumata	N								Y	https://www.ncbi.nlm.nih.gov/assembly/GCA_001266575.1	28848	35	https://academic.oup.com/gbe/article/7/8/2321/558093?login=true			KOB		Operophtera brumata	N	Y	Y
Bombyx mori	Y	https://www.ncbi.nlm.nih.gov/genome/annotation_euk/Bombyx_mori/103/	N. A.		https://www.ncbi.nlm.nih.gov/assembly/GCF_014905235.1/	12201325	140											Bombyx mori	Y		Y
Bombyx mandarina	Y	https://www.ncbi.nlm.nih.gov/genome/annotation_euk/Bombyx_mandarina/100/	N. A.		https://www.ncbi.nlm.nih.gov/assembly/GCF_003987935.1/	322127	362.2											Bombyx mandarina	Y		Y
Manduca sexta	Y	https://www.ncbi.nlm.nih.gov/genome/annotation_euk/Manduca_sexta/102/	N. A.		https://www.ncbi.nlm.nih.gov/assembly/GCF_014839805.1/	424948	38											Manduca sexta	Y		Y
Antheraea pernyi	N								N*				Assembly exists, yet no conceptual translation	single study	https://academic.oup.com/mbe/article/24/4/948/1011078?login=true	ABO, AAK		Antheraea pernyi	N	N*	N
Ctenocephalides felis	Y	https://www.ncbi.nlm.nih.gov/genome/annotation_euk/Ctenocephalides_felis/100/	N. A.		https://www.ncbi.nlm.nih.gov/assembly/GCF_003426905.1/	61000	25											Ctenocephalides felis	Y		Y
